# Supplementary material for: Hierarchical biota-level and taxonomic controls on the chemistry of fossil melanosomes revealed using synchrotron X-ray fluorescence
Source: Sci Rep. 2020 Jun 2;10:8970. doi: 10.1038/s41598-020-65868-3 (PMC7265528; doi:10.1038/s41598-020-65868-3)
Supplement: Supplementary file 1 — Supplementary Data S1. [file 41598_2020_65868_MOESM1_ESM.xlsx]

## Sheet: mean_StDev
Supplementary Data S1. SRS-XRF data (mean and standard deviation (StDev)) from soft tissue regions of interest and associated sedimentary matrix.
Biota	specimen number	specimen name	ROI#	# of pixels	Fe (mean)	Fe StDev	Zn (mean)	Zn StDev	Cu (mean)	Cu StDev	Mn (mean)	Mn StDev	Ni (mean)	Ni StDev	Ti (mean)	Ti StDev	Ca (mean)	Ca StDev	K (mean)	K StDev	Cl (mean)	Cl StDev	S (mean)	S StDev	P (mean)	P StDev
Libros	NHML-4999	Pelophylax pueyoi	ROI 1	82	159.904	31.234	604.316	311.507	3.38052	1.72647	9.40414	3.04855	4.45115	1.90665	21.4933	6.77845	351.365	75.0403	43.308	9.44795	83.9247	30.6212	182.963	61.3737	192.452	61.8527
Libros	NHML-4999	Pelophylax pueyoi	ROI 2	88	110.427	19.7449	26.8498	12.5043	0.435194	0.115781	4.15957	0.758846	1.72358	0.398431	11.2818	3.45085	592.77	139.265	39.7229	7.92571	34.2152	7.72313	95.5516	20.2939	119.975	28.9336
Libros	NHML-4999	Pelophylax pueyoi	ROI 3	119	91.6349	40.9957	40.8909	59.5857	2.22527	0.686711	3.3333	1.25913	1.45571	0.422456	21.4614	4.90706	264.81	122.313	18.2212	8.62434	35.34	9.80635	118.131	29.1465	76.0679	25.4113
Libros	NHML-4999	Pelophylax pueyoi	ROI 4	115	52.6954	46.1957	62.5663	26.4699	1.66176	0.988359	2.39036	1.4468	1.17516	0.427529	22.1932	2.98357	144.878	61.2879	13.89	6.15364	32.2771	7.07608	109.553	16.381	57.586	17.8694
Libros	NHML-4999	Pelophylax pueyoi	ROI 5	226	146.084	41.8381	28.2678	15.1858	0.813539	0.243588	5.03038	1.39046	1.61923	0.43483	15.2763	6.31929	337.61	184.229	30.9924	12.4743	32.7718	8.10522	99.0534	25.4238	85.4008	32.7592
Libros	NHML-4999	Pelophylax pueyoi	ROI 6	477	117.48	22.147	87.9458	50.7315	0.713455	0.273862	4.67472	0.967987	2.02392	0.524158	8.64049	2.01938	626.017	170.383	46.4662	8.1209	37.1843	9.18452	93.9986	19.0401	133.669	32.0511
Libros	NHML-4999	Pelophylax pueyoi	ROI 7	189	129.608	23.6091	409.739	176.484	2.17821	0.871622	7.4175	1.56459	3.18506	0.941814	19.7445	4.69519	312.799	111.135	32.8365	8.41162	64.2321	20.279	147.58	35.0967	146.213	47.2393
Libros	NHML-4999	Pelophylax pueyoi	sediment	120	112.284	22.6949	1.22193	0.429595	0.181779	0.0563747	3.90622	0.887767	2.00098	0.446172	6.35278	3.44085	745.691	143.289	50.3494	8.4765	31.0848	8.25609	65.6132	14.7111	140.674	32.1368
Yanliao	CNU-VER-LB2009001	Squamata indeterminata	ROI 1	36	337.277	67.4283	1.5074	0.28642	0.611792	0.192828	9.24775	2.25008	2.33167	0.488414	20.4262	3.98554	63.6331	14.0468	126.456	19.5137	21.8787	4.64824	23.6515	6.2884	45.5019	11.6641
Yanliao	CNU-VER-LB2009001	Squamata indeterminata	ROI 2	36	337.277	67.4283	1.5074	0.28642	0.611792	0.192828	9.24775	2.25008	2.33167	0.488414	20.4262	3.98554	63.6331	14.0468	126.456	19.5137	21.8787	4.64824	23.6515	6.2884	45.5019	11.6641
Yanliao	CNU-VER-LB2009001	Squamata indeterminata	ROI 3	108	379.443	63.7539	1.73916	0.266996	0.582068	0.169755	10.3754	1.61188	2.70433	0.444649	23.3158	4.36929	66.2339	10.6995	142.926	24.9945	24.5028	6.46232	27.3604	6.03834	53.5035	12.5588
Yanliao	CNU-VER-LB2009001	Squamata indeterminata	ROI 4	173	369.41	58.485	1.7462	0.326436	0.989449	0.283922	12.5937	4.21303	2.93711	0.711188	21.3818	5.37055	200.648	243.667	120.374	27.2688	28.3528	8.09262	34.7342	11.7245	79.9625	44.9226
Yanliao	CNU-VER-LB2009001	Squamata indeterminata	ROI 5	117	464.944	115.909	2.01055	0.482279	0.8502	0.258962	15.5905	4.86124	3.58656	1.13775	22.4698	7.46146	194.501	219.906	132.285	46.0231	35.2429	11.1157	40.4572	13.7975	93.5188	47.3598
Yanliao	CNU-VER-LB2009001	Squamata indeterminata	ROI 6	85	445.091	96.2465	1.97914	0.431104	1.16906	0.284311	13.1769	3.66343	3.20627	0.680435	21.1651	12.3789	86.4992	66.0685	114.897	36.3478	32.0548	7.39853	34.6178	9.20327	70.9864	21.5035
Yanliao	CNU-VER-LB2009001	Squamata indeterminata	ROI 7	82	361.872	93.9438	1.71972	0.449356	1.05353	0.238951	10.7689	4.81761	2.72348	0.949199	17.4886	5.92363	123.724	191.483	96.1925	34.15	26.0642	8.78852	30.4714	11.2582	62.7053	39.2979
Yanliao	CNU-VER-LB2009001	Squamata indeterminata	ROI 8	63	426.739	44.9938	1.89193	0.227088	0.586077	0.104374	11.4403	1.27047	3.08241	0.387069	25.0351	3.4845	79.3048	10.8256	157.539	15.8526	33.4134	6.06474	37.9738	6.54305	75.5476	12.6006
Yanliao	CNU-VER-LB2009001	Squamata indeterminata	sediment	259	288.29	46.1663	1.4651	0.24254	0.260411	0.0637341	8.12262	1.49467	2.20966	0.344219	21.3953	4.81979	55.1886	13.3315	131.959	29.1246	23.4181	5.8995	24.4615	6.15958	49.5314	12.0362
Rott	NHML-30271	Palaeobatrachus diluvianus	ROI 1	109	887.992	171.986	1.82909	0.365127	0.614956	0.168335	19.0835	3.29415	13.3313	2.259	42.2611	3.95413	60.0445	8.56552	18.3799	3.25805	66.2207	12.8051	162.39	28.0644	117.246	24.1245
Rott	NHML-30271	Palaeobatrachus diluvianus	ROI 2	181	1600.25	267.81	3.57449	0.783329	5.79835	1.52652	32.5554	5.4992	23.1779	4.8046	32.7333	5.08143	70.8432	14.1068	27.7893	5.20234	107.493	19.5187	255.581	46.1212	192.931	41.2617
Rott	NHML-30271	Palaeobatrachus diluvianus	ROI 3	328	1616.33	416.811	15.0667	3.59195	1.4649	0.595867	32.6545	8.67052	22.7425	6.76485	32.9411	6.02136	82.9157	27.8246	28.7456	6.98057	105.909	26.6889	230.325	51.2389	193.495	49.6441
Rott	NHML-30271	Palaeobatrachus diluvianus	ROI 4	134	1821.83	397.577	20.6241	6.94979	1.80291	0.667079	37.1959	8.12709	29.8998	8.15677	38.473	8.22874	83.8488	21.6115	31.4947	7.00031	114.667	26.7469	246.157	48.2512	212.922	48.3829
Rott	NHML-30271	Palaeobatrachus diluvianus	ROI 5	237	2561.45	497.648	5.67867	1.51309	3.00001	0.950728	52.2485	10.9605	39.9268	10.6042	33.8648	6.56555	113.328	37.6796	44.1456	9.96119	165.942	36.902	387.967	83.8012	299.068	68.5007
Rott	NHML-30271	Palaeobatrachus diluvianus	sediment	384	1912.21	374.767	3.87488	1.16093	1.72599	0.593918	38.7808	7.90402	26.9464	7.03887	24.3136	4.62656	77.7544	23.9731	32.861	6.85111	121.753	25.824	271.948	55.8609	220.936	47.6415
Saar_Nahe	NHMD-155208	Brachierpeton amplystomus	ROI 1	59	159.145	47.4426	22.442	20.6314	0.325932	0.168261	12.119	4.3924	125.207	37.2926	21.5549	12.19	1243.02	340.519	31.9495	7.98558	36.657	10.0321	43.4118	10.6142	113.065	31.427
Saar_Nahe	NHMD-155208	Brachierpeton amplystomus	ROI 2	26	59.5232	35.6261	5.24329	2.51588	23.7371	19.2204	2.85395	1.44036	166.881	77.8705	5.5342	2.29392	1838.37	429.91	39.5826	11.093	35.6987	10.6743	53.4325	15.2526	151.276	34.823
Saar_Nahe	NHMD-155208	Brachierpeton amplystomus	ROI 3	19	40.5327	25.3456	5.14713	2.10292	12.9977	10.5856	2.64656	1.00279	188.345	78.5956	5.45376	1.90379	2431.17	550.191	46.0738	13.4795	40.1743	12.4501	59.0764	18.1203	193.574	46.2231
Saar_Nahe	NHMD-155208	Brachierpeton amplystomus	ROI 4	76	167.917	35.8645	5.76156	3.715	0.360245	0.534673	12.7512	3.78829	118.205	30.3331	9.05209	6.79011	1300.66	302.145	31.8812	7.19777	32.452	8.01962	39.9661	10.4055	110.351	24.5862
Saar_Nahe	NHMD-155208	Brachierpeton amplystomus	ROI 5	10	88.4723	34.174	1.06646	0.267616	0.3028	0.170248	9.16203	3.51063	81.7897	30.174	78.4627	51.3064	1181.1	426.819	33.1709	12.3287	37.183	12.0414	43.4606	13.9709	98.291	34.6251
Saar_Nahe	NHMD-155208	Brachierpeton amplystomus	sediment	81	149.697	14.428	0.579393	0.151106	0.152518	0.0361852	9.59173	1.08764	112.689	16.8631	6.65467	1.57078	1429.2	210.914	51.988	7.82193	31.0261	6.66599	37.3556	8.33828	116.572	19.7344
Saar_Nahe	NHMD-155208	Brachierpeton amplystomus	sediment	215	172.816	28.888	0.685607	0.815841	0.225137	0.492432	11.5696	2.10562	155.567	41.0735	7.0052	2.49502	1931.67	382.827	58.2888	11.9916	39.2546	9.3361	48.3755	11.4298	153.102	34.1603
Saar_Nahe	NHMB-MB.Am.1187	Micromelerpeton credneri	ROI 1	203	394.843	92.3649	3.50221	1.50556	0.495397	0.168466	27.0001	5.96461	9.30761	2.73443	20.6125	16.5383	2263.77	538.664	458.352	85.6476	47.9245	10.2462	84.1856	17.9184	421.074	92.7054
Saar_Nahe	NHMB-MB.Am.1187	Micromelerpeton credneri	ROI 2	177	68.1005	31.6862	3.22663	1.48259	0.367945	0.199011	4.82505	2.59058	2.4315	0.871993	52.8476	61.5562	874.973	284.007	297.631	81.7848	26.2235	7.77931	46.8615	15.7506	182.143	59.2277
Saar_Nahe	NHMB-MB.Am.1187	Micromelerpeton credneri	ROI 3	252	88.8188	43.9549	6.63744	2.85258	0.591137	0.338477	4.17525	1.99337	3.26964	1.10718	15.8784	20.4667	1092.16	291.441	356.316	113.402	28.4191	8.43607	49.6801	14.2644	219.076	60.1247
Saar_Nahe	NHMB-MB.Am.1187	Micromelerpeton credneri	ROI 4	329	175.132	61.7349	1.64946	10.9241	0.316264	0.129982	9.02797	3.24799	3.84603	1.37218	61.4505	70.1161	1093.3	355.134	413.973	113.849	32.8983	9.24137	55.444	17.6017	223.616	67.23
Saar_Nahe	NHMB-MB.Am.1187	Micromelerpeton credneri	ROI 5	163	92.2976	25.7017	9.08464	3.87447	0.680184	0.339607	4.57982	1.65517	3.63698	1.04926	20.9323	20.7462	1101.81	285.918	351.951	81.037	31.3259	7.23127	53.3846	14.1535	222.089	58.9785
Saar_Nahe	NHMB-MB.Am.1187	Micromelerpeton credneri	ROI 6	59	100.172	23.7786	20.8799	7.30322	0.733578	0.242321	5.22843	1.41873	3.96337	0.90598	31.9187	21.8843	1277.01	250.801	347.331	62.729	32.2415	7.27568	61.7285	12.693	263.776	56.1813
Saar_Nahe	NHMB-MB.Am.1187	Micromelerpeton credneri	sediment	747	244.842	39.7981	0.708508	0.186664	0.282041	0.0876589	9.04634	1.64401	5.05393	1.115	13.5004	4.335	1366.8	271.926	557.486	95.6808	34.0639	7.49514	54.0373	11.9004	261.079	54.3242
Messel	HMLD-Me7069	Chiroptera indeterminata	ROI 1	251	3584.17	567.785	8.43514	3.3218	0.613848	0.271455	244.456	42.6801	34.278	4.86192	92.0978	18.3048	398.046	83.3862	409.576	134.371	151.896	51.4923	222.272	69.9716	575.12	195.253
Messel	HMLD-Me7069	Chiroptera indeterminata	ROI 2	135	1360.84	298.305	84.8221	13.8788	12.8278	3.1933	106.034	26.7627	23.1598	3.95681	158.992	30.9027	221.898	56.448	228.836	91.4769	79.9908	31.8335	121.244	48.1254	286.287	117.461
Messel	HMLD-Me7069	Chiroptera indeterminata	ROI 3	92	2491.22	274.232	21.765	4.08223	3.26856	1.60937	165.181	22.9271	34.3376	5.12481	80.305	14.4157	296.271	60.7652	317.258	101.102	111.211	42.4384	181.852	66.2824	427.971	158.725
Messel	HMLD-Me7069	Chiroptera indeterminata	ROI 4	117	3223.4	394.102	47.2914	27.1983	3.53971	1.13048	214.866	33.0795	47.8159	7.49341	94.2997	26.3187	322.144	74.5347	395.506	132.047	143.136	45.6278	222.234	64.8809	559.564	171.71
Messel	HMLD-Me7069	Chiroptera indeterminata	ROI 5	98	2466.46	356.744	27.5214	7.21601	1.75763	0.656011	175.526	27.0636	32.2834	4.57942	92.8605	15.9189	258.106	49.2539	310.099	86.228	120.159	42.6675	173.886	58.3778	428.519	148.641
Messel	HMLD-Me7069	Chiroptera indeterminata	ROI 6	247	3227.29	480.058	8.21654	2.38813	0.464692	0.230741	222.457	39.1502	30.7906	4.44538	82.7078	15.2742	253.645	50.834	328.296	104.136	110.962	41.5939	176.357	62.6577	422.405	146.678
Messel	HMLD-Me7069	Chiroptera indeterminata	ROI 7	85	269.166	562.54	66.4057	13.3158	0.579962	0.237536	77.5504	33.5633	4.92689	5.52384	24.9002	29.844	1921.9	424.355	445.565	148.705	48.7975	32.029	83.1791	43.9696	446.657	164.552
Messel	HMLD-Me7069	Chiroptera indeterminata	ROI 8	200	1553.61	305.723	14.7221	3.29061	0.715111	0.422075	119.075	26.2243	21.666	4.57004	62.785	12.7512	363.383	68.4931	246.046	80.9388	75.3192	35.0167	110.683	50.7549	319.485	121.796
Messel	HLMD-Me5472	Aves indeterminata	ROI 1	49	1219.49	301.813	12.2592	3.15202	1.9446	0.705314	39.002	11.3083	18.8215	4.22938	62.1008	21.2125	153.157	63.7838	175.818	66.9917	54.5882	25.2511	93.5835	44.2746	222.352	108.434
Messel	HLMD-Me5472	Aves indeterminata	ROI 2	33	1047.72	155.01	43.0031	17.6018	2.40848	0.925377	39.4801	7.28604	20.5914	3.98187	89.9884	25.109	363.687	203.984	252.166	99.2293	67.2145	29.3589	102.799	35.9012	263.901	116.506
Messel	HLMD-Me5473	Aves indeterminata	sediment	1124	1450.62	168.689	8.87555	2.21554	0.566463	0.250974	54.0301	9.72884	20.9948	3.2493	105.473	21.7611	252.631	65.3205	260.789	86.8139	72.159	31.646	108.231	46.074	285.615	114.567
Messel	HLMD-Me5474	Aves indeterminata	ROI 4	156	844.559	389.064	11.9996	6.98156	3.59896	2.07707	24.3139	12.3124	14.1798	5.78198	42.294	23.3808	118.685	113.965	137.384	90.5916	45.6185	31.5624	77.1714	56.0973	167.052	112.415
Yanliao	CNU-SAL-NN2013002P	Urodela indeterminata	ROI 1	173	23.9503	5.19411	0.332554	0.0736573	0.515667	0.125825	1.20959	0.858694	17.2816	4.55756	5.78168	1.73942	49.2226	12.3779	65.0118	18.2195	5.96654	2.64531	4.5569	2.35273	8.62322	3.9275
Yanliao	CNU-SAL-NN2013002P	Urodela indeterminata	ROI 2	314	25.9593	2.87191	0.366507	0.0661956	0.601342	0.123482	0.867385	0.338335	19.2035	3.65713	6.49276	1.3443	57.4805	8.47875	66.5073	13.5149	6.29029	2.63916	5.39307	2.41343	9.85155	4.11216
Yanliao	CNU-SAL-NN2013002P	Urodela indeterminata	ROI 3	207	23.4567	4.18817	0.343128	0.0666282	0.532239	0.162286	0.987426	0.951238	17.3855	3.84167	5.48694	1.29744	51.2985	11.0273	64.5818	16.345	5.62269	2.63459	4.87792	2.23309	9.48298	3.91271
Yanliao	CNU-SAL-NN2013002P	Urodela indeterminata	ROI 4	247	25.1216	3.37913	0.344683	0.0651642	0.501398	0.100757	1.16139	0.795841	18.5581	3.9314	6.13014	1.72817	54.3388	8.34221	77.4927	15.3868	6.55302	2.39791	5.18789	2.13513	10.0682	3.95066
Yanliao	CNU-SAL-NN2013002P	Urodela indeterminata	ROI 5	132	21.9441	3.19643	0.268373	0.0575852	0.191943	0.0445242	0.483517	0.134213	14.5723	3.59024	5.4126	1.15731	33.4117	6.819	78.1209	14.6609	5.427	2.24901	4.13592	2.10102	7.59964	3.15527
Yanliao	CNU-SAL-NN2013002P	Urodela indeterminata	sediment	710	22.4325	5.37774	0.235132	0.0580172	0.0784869	0.0267859	0.584467	0.458803	14.1989	4.05434	5.49376	1.99059	27.6666	7.94744	77.3954	22.0786	5.49343	2.65075	4.11843	2.10168	7.11313	3.39188
Monte San Giorgio	PIMUZ-T3412	Neusticosaur peyeri	ROI 1	38	44.5782	29.8875	1.97563	0.950955	0.311912	0.0946329	2.43565	0.529697	4.16658	1.09644	36.0497	20.1469	920.938	323.56	323.949	119.8	23.7091	5.54724	64.1095	16.0049	182.117	66.5657
Monte San Giorgio	PIMUZ-T3412	Neusticosaur peyeri	ROI 2	22	220.581	104.447	1.91758	1.5186	0.479073	0.260161	7.59581	3.23226	5.26438	3.43665	17.7051	6.77198	953.945	812.889	326.397	256.144	31.6762	11.3947	92.1898	39.9871	216.007	142.306
Monte San Giorgio	PIMUZ-T3412	Neusticosaur peyeri	ROI 3	94	122.271	106.649	2.04941	1.48663	0.378775	0.303965	4.33216	3.53508	3.98837	3.94204	11.3903	9.53156	963.219	848.048	402.066	303.486	23.4759	14.7023	65.2187	50.8035	199.103	164.206
Monte San Giorgio	PIMUZ-T3412	Neusticosaur peyeri	ROI 4	90	217.799	222.401	2.64906	1.57659	0.637747	0.547834	7.13952	6.61491	6.13682	5.32695	22.0601	18.99	1218.65	882.953	478.276	252.924	35.919	24.5195	105.106	87.3144	275.818	191.439
Monte San Giorgio	PIMUZ-T3412	Neusticosaur peyeri	ROI 5	28	180.746	134.359	3.33081	1.84649	0.605202	0.337566	6.6184	4.1424	7.73855	4.71351	18.879	12.4112	1695.12	1076.54	647.515	312.494	38.6119	19.1612	101.676	61.4444	361.218	213.891
Monte San Giorgio	PIMUZ-T3412	Neusticosaur peyeri	sediment	532	60.7511	18.0784	1.26386	0.598875	0.254787	0.0926973	1.73882	0.553489	1.99167	0.672713	5.13224	2.89253	769.33	279.803	376.777	114.516	16.7857	6.0748	32.4081	12.7201	146.49	55.8001
Miocene	NHML-35814	Palaeobatrachus luedecki	ROI 1	392	320.54	57.3203	21.3556	25.8251	0.857774	0.253932	11.3241	1.62271	2.90257	0.497355	40.7159	7.14549	211.971	59.0785	28.4082	5.88785	35.0478	7.1653	58.2139	12.5242	92.9357	20.0135
Miocene	NHML-35814	Palaeobatrachus luedecki	ROI 2	297	349.444	45.5273	6.6411	0.751762	0.821334	0.0874808	11.92	1.14543	3.06928	0.407419	43.1	3.79923	170.03	21.0871	29.2376	3.97374	33.8943	6.58319	51.2179	10.9807	83.6556	14.4484
Miocene	NHML-35814	Palaeobatrachus luedecki	ROI 3	134	300.582	129.157	14.4585	10.003	0.946375	0.329751	13.4572	2.90417	3.32655	1.01203	41.2757	16.3637	493.173	394.52	41.2643	14.4714	38.9196	11.228	68.9059	19.8216	136.738	68.2555
Miocene	NHML-35814	Palaeobatrachus luedecki	ROI 4	220	368.466	69.1049	5.87302	0.843901	0.961225	0.171969	12.4366	2.13167	3.25736	0.611478	43.0532	9.01113	161.932	54.8111	30.7833	7.23668	35.8074	8.26305	54.9175	13.3824	83.7153	20.1776
Miocene	NHML-35814	Palaeobatrachus luedecki	sediment	381	404.626	89.0982	2.82206	0.957329	0.87916	0.175928	12.8322	2.20589	3.53691	0.839882	40.5831	6.6764	138.075	31.9987	30.813	8.99294	36.8404	8.55513	54.5226	14.5684	83.6395	20.17
Libros	NHML-4982	Pelophylax pueyoi	ROI 1	965	193.212	48.8567	20.283	20.0635	0.345306	0.129038	6.5176	1.63661	2.03153	0.557022	7.99386	13.8081	289.262	198.313	27.2169	6.52192	32.4637	7.27804	85.1841	20.3831	88.598	34.3343
Libros	NHML-4982	Pelophylax pueyoi	ROI 2	206	106.427	52.5128	87.6209	93.4257	0.695697	0.520699	4.35462	1.77429	2.08652	0.885596	5.70068	2.4409	487.446	334.938	26.217	9.20774	34.4971	11.5951	87.8315	29.5059	121.631	54.6209
Libros	NHML-4982	Pelophylax pueyoi	ROI 3	1006	255.777	39.2306	5.27308	6.15431	0.323568	0.0789272	8.36944	1.45495	2.30596	0.319065	8.86365	3.18393	218.581	74.5267	29.1393	5.53145	33.2137	6.98525	86.7128	18.8975	80.9401	18.9859
Libros	NHML-4982	Pelophylax pueyoi	ROI 4	161	99.7879	76.8588	138.031	100.808	1.10485	0.626484	4.76099	2.55472	2.32707	1.1993	7.17973	3.68766	537.447	393.985	28.057	11.609	42.0123	14.4952	114.031	42.2272	138.618	61.9585
Libros	NHML-4982	Pelophylax pueyoi	ROI 5	149	186.321	35.2987	106.66	49.8263	1.03296	0.350867	7.16645	1.33092	2.35549	0.41687	8.34721	1.96726	301.754	131.126	24.8187	4.32839	39.6711	8.7525	102.346	21.0231	106.007	27.0994
Libros	NHML-4982	Pelophylax pueyoi	ROI 6	930	179.359	38.4519	26.7058	14.2204	0.511932	0.15519	6.23342	1.30092	2.10868	0.490608	7.17301	9.60738	387.511	167.858	27.8627	5.51477	33.2649	6.52017	82.0013	17.2472	105.495	30.37
Libros	NHML-4982	Pelophylax pueyoi	ROI 7	958	196.337	40.8589	143.649	101.559	1.20118	0.608796	7.62422	1.56013	2.57119	0.59719	9.33788	2.66145	261.679	113.759	26.2548	5.26051	43.4229	11.5572	112.048	26.0947	106.647	30.1487
Libros	NHML-4982	Pelophylax pueyoi	ROI 8	753	176.349	41.1757	200.015	105.207	1.52482	0.641742	7.52956	1.5984	2.66796	0.672872	10.7039	3.54225	291.085	101.389	26.8174	5.84061	48.4495	14.3399	124.245	38.6719	119.865	35.0106
Libros	NHML-4982	Pelophylax pueyoi	ROI 9	1869	202.516	27.9887	13.4101	14.9728	0.31749	0.500071	6.7378	1.08975	2.03229	0.262542	7.65189	2.14167	264.312	66.5422	27.7745	4.38848	32.877	6.03827	91.7858	15.7185	84.8694	17.7284
Libros	NHML-4982	Pelophylax pueyoi	sediment	3484	120.132	23.939	2.04458	0.789162	0.200557	0.0579537	4.11181	1.37952	1.97317	0.422286	4.99371	1.94677	636.556	177.565	35.2955	6.34247	31.3742	6.74931	75.2541	15.394	125.79	31.207
Saar_Nahe	NHMB-MB.Am.1220	Apateon pedestris	ROI 1	47	180.597	31.2246	2.48053	1.12896	0.512182	0.240325	5.82937	1.35993	2.48737	0.602075	6.56453	2.43939	824.002	130.541	77.8862	18.3418	44.0327	14.9163	40.8186	14.2132	130.531	32.6053
Saar_Nahe	NHMB-MB.Am.1220	Apateon pedestris	ROI 2	65	188.045	30.0283	0.93385	0.413176	0.611162	0.19863	5.77786	1.15377	2.7446	0.510095	14.0291	4.36993	599.809	121.6	72.363	18.2808	39.3555	14.8874	34.8038	11.7742	105.535	28.4152
Saar_Nahe	NHMB-MB.Am.1220	Apateon pedestris	ROI 3	50	188.86	32.0107	1.12095	0.381316	0.746927	0.326638	5.9504	1.61356	2.75502	0.552609	13.0172	4.37477	672.976	139.365	68.9685	16.856	40.6946	12.91	33.9104	9.02569	115.298	31.4549
Saar_Nahe	NHMB-MB.Am.1220	Apateon pedestris	ROI 4	32	100.566	34.573	2.34918	1.29208	0.584761	0.475975	3.63879	1.22397	1.85492	0.617826	15.8539	6.92981	490.299	151.046	56.3908	18.4216	31.6369	12.8449	35.534	14.1106	83.7744	29.3845
Saar_Nahe	NHMB-MB.Am.1220	Apateon pedestris	sediment	403	148.385	37.0286	0.282788	0.168323	0.0723595	0.0450641	4.82667	1.47647	1.92461	0.573027	5.08492	2.0027	596.112	183.384	97.1107	31.5007	32.7817	15.297	29.3406	12.976	99.344	37.7192
Monte San Giorgio	PIMUZ-T3749	Neusticosaur edwardsii	ROI 1	120	2.4884	1.60763	0.719732	0.891538	0.111418	0.107843	0.53337	0.464626	1.11485	0.61006	1.69959	1.44827	1019.11	94.1866	79.3137	27.8393	43.9976	30.181	52.4084	31.9089	168.854	64.7241
Monte San Giorgio	PIMUZ-T3749	Neusticosaur edwardsii	ROI 2	99	275.162	69.7634	1.46596	0.76955	1.21268	0.462725	8.06687	2.70024	6.0506	1.41402	25.3928	6.75181	353.133	156.733	213.957	72.5643	50.4427	34.5654	55.0431	32.0574	88.1092	55.1695
Monte San Giorgio	PIMUZ-T3749	Neusticosaur edwardsii	ROI 3	71	40.4239	25.397	1.09955	0.789349	0.318051	0.187095	1.74319	1.34787	2.10333	0.907993	4.82056	2.90669	1246.72	242.962	131.696	38.4564	55.3054	30.8624	71.5505	31.2567	193.129	92.813
Monte San Giorgio	PIMUZ-T3749	Neusticosaur edwardsii	Sediment	132	299.09	39.7193	5.22759	1.37743	0.968239	0.321677	4.81817	1.29831	4.12305	1.17433	18.1048	6.14972	157.706	77.3695	308.566	64.8437	40.406	31.2965	29.4105	21.1825	68.1882	36.7613
Jehol	IVPP-V13314	Aves indeterminata	ROI 1	204	209.671	28.5162	1.67489	0.574886	1.25541	0.37037	3.66191	1.47469	3.6028	0.927931	34.8816	8.74607	174.754	45.2956	729.166	153.297	15.2266	13.1352	23.9024	19.0685	64.1502	49.3522
Jehol	IVPP-V13314	Aves indeterminata	ROI 2	56	281.93	67.4322	2.80636	0.893213	2.26511	1.08043	5.65794	3.51158	5.42032	1.61654	50.1756	20.0071	294.559	283.436	757.521	195.214	23.4535	17.3853	31.2765	24.462	97.9675	95.6597
Jehol	IVPP-V13314	Aves indeterminata	ROI 3	141	244.764	108.025	2.78612	0.983391	3.00829	1.59972	5.36579	3.13686	5.12761	1.86704	59.2974	24.8783	343.738	203.802	567.57	215.38	22.2246	15.8727	24.5544	20.0147	96.5267	66.1617
Jehol	IVPP-V13314	Aves indeterminata	ROI 4	174	255.076	48.354	2.23606	0.868079	3.84326	1.15824	4.32417	1.65562	5.62352	1.39212	80.3699	19.9466	320.5	71.7002	602.068	181.726	20.7676	15.2109	27.3792	21.7434	94.531	59.7779
Jehol	IVPP-V13314	Aves indeterminata	ROI 5	242	559.803	95.4638	2.97093	0.878665	1.60883	0.678797	9.30259	2.88252	8.79221	1.99881	52.926	13.6545	273.481	76.88	1051.92	205.596	38.4411	21.3175	52.3614	29.9317	151.014	82.4593
Jehol	IVPP-V13314	Aves indeterminata	sediment	1059	155.172	24.6356	1.10802	0.52532	0.202831	0.146124	4.65392	1.80712	2.28475	0.894871	21.6004	8.65021	149.681	50.8289	791.145	182.632	14.2205	12.5359	18.7085	17.8589	60.1134	50.6661
Orsberg	NHMB-MB.Am. 908	Eopelobates sp.	ROI 1	50	430.495	54.9459	1.7006	0.645875	0.598287	0.274541	10.3702	2.56158	10.7078	2.84474	98.905	24.2519	149.821	74.8283	236.989	96.8335	32.8622	21.3094	76.6232	50.6039	119.094	80.5501
Orsberg	NHMB-MB.Am. 908	Eopelobates sp.	ROI 2	14	452.126	46.2799	2.01717	0.818368	0.45027	0.217003	15.1156	3.43756	8.20211	1.39514	65.2824	9.31021	153.144	49.4436	304.261	72.0707	31.1688	17.6014	59.55	36.114	133.881	61.2325
Orsberg	NHMB-MB.Am. 908	Eopelobates sp.	ROI 3	23	528.681	37.9338	2.12985	0.730252	0.51056	0.22832	10.8406	2.30113	10.2066	1.46717	91.5724	14.236	101.998	40.6585	317.837	77.0498	35.8797	16.7519	65.2045	34.0642	120.951	67.3199
Orsberg	NHMB-MB.Am. 908	Eopelobates sp.	ROI 4	42	492.342	52.7969	1.70909	0.72835	1.05077	0.482557	9.5035	2.52141	10.1911	1.81996	94.5579	18.6605	74.7017	23.7361	299.689	83.1121	23.8664	19.3778	51.6454	30.078	105.413	78.0482
Orsberg	NHMB-MB.Am. 908	Eopelobates sp.	ROI 5	47	633.812	82.5469	1.59471	0.597548	0.443566	0.208396	9.76547	2.7597	9.72237	2.39601	94.3745	17.5309	61.0819	16.4965	269.461	87.1617	31.15	16.9804	53.4869	22.8706	101.192	72.4045
Orsberg	NHMB-MB.Am. 908	Eopelobates sp.	sediment	92	583.794	185.062	1.93718	0.660172	0.445686	0.216957	10.6437	4.00872	9.63882	2.61496	80.3081	17.7825	106.536	41.539	316.37	93.233	37.6439	23.9791	59.3441	31.4965	117.796	69.6563
Jehol	IVPP-V18357	Aves indeterminata	ROI 1	73	192.717	21.4277	1.5223	0.277369	0.236662	0.0692794	4.80931	0.865174	3.02628	0.403109	22.4281	5.5326	64.4346	13.7362	308.936	49.439	13.044	5.04946	15.7556	6.23288	43.4188	17.0516
Jehol	IVPP-V18357	Aves indeterminata	ROI 2	101	281.361	118.092	1.83034	0.400004	2.00959	0.686397	7.12529	2.46722	4.72924	1.38984	25.1494	6.0451	142.596	32.1578	277.89	49.7606	15.8305	5.92468	23.3666	9.23135	64.5013	24.7682
Jehol	IVPP-V18357	Aves indeterminata	ROI 3	108	247.431	132.41	2.19125	0.55432	1.85695	0.436298	6.32484	3.28404	4.85897	1.2662	21.3399	6.59477	133.942	28.0665	179.447	40.4404	14.8655	6.81382	22.6684	10.0837	58.9665	21.3226
Jehol	IVPP-V18357	Aves indeterminata	ROI 4	79	1216.18	837.301	6.12997	3.54889	2.25515	1.35335	21.587	13.8691	15.6573	12.8439	36.4389	15.3083	138.27	43.5563	263.689	62.9961	46.0061	30.1238	69.2234	40.9539	179.342	112.696
Jehol	IVPP-V18357	Aves indeterminata	ROI 5	122	217.187	57.6535	1.56028	0.330756	1.22248	0.509022	6.05857	1.34917	3.98208	0.705566	21.5786	7.70869	172.211	144.099	275.898	55.8036	14.6455	4.83091	22.0279	8.53115	66.0742	24.4236
Jehol	IVPP-V18357	Aves indeterminata	ROI 6	51	2492.3	1971.99	9.27654	7.6383	3.50015	3.99184	49.8386	41.9158	38.9693	45.9237	49.9637	31.6676	103.56	49.2447	410.52	197.565	83.1671	69.7742	124.728	100.926	319.746	249.961
Jehol	IVPP-V18357	Aves indeterminata	sediment	958	290.133	33.3647	1.67734	0.301059	0.28131	0.16013	6.60918	1.06757	4.06104	0.52507	26.5604	7.1261	94.695	23.2165	395.941	57.506	16.369	5.40617	21.2863	7.38214	63.5485	20.387
Jehol	IVPP-STM36-86	Reptilia indeterminata	skin	79	120.107	45.2761	1.02595	0.350604	2.40748	2.46066	1.74129	0.664496	7.90647	3.57278	171.958	133.517	310.709	105.199	23.0883	9.26734	17.8382	9.3567	46.5997	24.8761	0.144242	0.0956925
Jehol	IVPP-STM36-86	Reptilia indeterminata	skin	115	148.095	40.2021	0.907281	0.257182	2.18288	0.693519	1.91243	0.497442	6.27959	3.37497	45.5163	109.305	299.549	78.2806	21.2687	10.1824	13.8374	6.62369	30.9772	23.1435	0.0257426	0.0111251
Jehol	IVPP-STM36-86	Reptilia indeterminata	skin	16	78.289	18.848	0.638639	0.201388	1.2889	0.373845	1.22594	0.40055	6.93665	1.99906	80.4511	28.458	371.915	74.3946	17.7097	7.64656	14.3037	6.19898	24.7654	10.7064	0.143975	0.0720032
Jehol	IVPP-STM36-86	Reptilia indeterminata	sediment	242	185.021	33.1306	0.921513	0.220052	2.67437	0.660281	2.37956	0.451779	8.07247	2.91961	63.7109	81.1355	134.381	31.2824	22.2138	8.7938	15.9858	7.07929	34.1145	17.9768	0.0112921	0.00460114
Jehol	IVPP-STM36-2	Reptilia indeterminata	ROI 1	107	7.15649	1.79338	0.0550491	0.0740282	0.00717196	0.00386149	0.149182	0.0426164	0.105205	0.0296426	1.34293	0.663674	6.41253	3.55728	13.8088	4.11927	1.33936	0.581853	1.04244	0.51485	2.1226	0.914052
Jehol	IVPP-STM36-2	Reptilia indeterminata	ROI 2	44	8.13237	1.63168	0.0744964	0.118798	0.0113381	0.0056014	0.161753	0.040355	0.112755	0.0246641	0.804006	0.205474	3.29915	1.92978	13.597	1.80085	1.33045	0.625272	0.976248	0.472858	1.68751	0.749156
Jehol	IVPP-STM36-2	Reptilia indeterminata	ROI 3	36	8.60393	2.23929	0.0303923	0.0133548	0.00844808	0.00335218	0.163862	0.0461619	0.124048	0.0304077	1.52014	0.636018	5.04826	1.72966	12.1167	3.0537	1.54096	0.647101	1.08583	0.476383	1.87375	0.740012
Jehol	IVPP-STM36-2	Reptilia indeterminata	ROI 4	87	8.41524	2.94637	0.440638	0.515059	0.0107876	0.00519064	0.165616	0.0596615	0.114385	0.0325045	0.876052	0.212216	3.77499	1.07275	11.8653	2.89514	1.29606	0.553514	1.00218	0.479328	1.91348	0.724866
Jehol	IVPP-STM36-2	Reptilia indeterminata	ROI 5	54	7.86001	2.72208	0.0289424	0.0160521	0.00713438	0.00367982	0.152806	0.0553703	0.109835	0.0335665	1.59465	0.616218	5.4728	1.60021	13.2648	3.23979	1.21343	0.598479	1.03875	0.628037	2.03605	0.83836
Jehol	IVPP-STM36-2	Reptilia indeterminata	sediment	260	9.51295	2.2901	0.0638121	0.304837	0.00665934	0.0039935	0.174804	0.0476469	0.1153	0.0310394	0.669396	0.225972	2.57619	0.580825	13.4311	2.81546	1.33715	0.584714	1.02668	0.485428	1.90499	0.874497
Jehol	IVPP-STM5-12	Dromeosauridae indeterminata	ROI 1	142	138.549	29.3849	6.02106	1.08821	2.09298	0.502127	2.24043	0.646213	5.91818	1.15955	24.7827	6.34148	138.125	42.2161	152.504	31.324	25.796	10.6828	21.2266	8.96285	43.5588	15.7853
Jehol	IVPP-STM5-12	Dromeosauridae indeterminata	ROI 2	41	103.823	8.54503	9.67652	1.43653	5.21568	0.944927	1.99556	0.418069	9.55885	1.69104	52.3172	10.9551	207.236	37.1708	73.6276	14.8002	28.1424	10.0913	24.1438	8.17464	50.7014	16.6003
Jehol	IVPP-STM5-12	Dromeosauridae indeterminata	ROI 3	130	53.3828	27.8344	9.15397	4.00457	4.91324	2.23103	1.94052	1.82239	8.1309	3.73485	34.6576	23.3221	219.392	164.952	56.9191	34.3306	22.0329	12.7387	19.8879	14.012	48.2876	32.3321
Jehol	IVPP-STM5-12	Dromeosauridae indeterminata	ROI 4	50	102.13	21.3854	8.6913	2.56951	4.86582	2.12809	1.85219	0.634264	8.38443	3.0339	43.5676	19.0445	211.245	107.785	83.4451	47.7733	29.713	12.1045	22.1514	11.3245	54.8646	24.2063
Jehol	IVPP-STM5-12	Dromeosauridae indeterminata	ROI 5	159	84.6656	18.763	11.4291	3.88344	6.27519	2.31354	2.20021	1.12134	11.8003	4.17077	46.5845	17.6417	240.244	124.347	154.592	64.3529	30.8735	12.0366	26.1177	14.7057	54.8626	24.9809
Jehol	IVPP-STM5-12	Dromeosauridae indeterminata	sediment	146	113.792	45.9599	1.92354	0.53439	0.209495	0.0740176	2.17193	1.48648	1.71707	0.56049	14.7682	13.9256	43.5168	24.2318	230.519	95.8037	19.0785	11.4258	13.5434	8.17361	27.0262	14.1804
Jehol	IVPP-STM9-5	Yanornis	ROI 1	80	335.906	73.1998	2.40068	0.485823	1.68247	0.439569	11.1826	1.81554	4.69625	0.910059	20.1624	4.53498	463.745	89.3529	254.131	43.5691	54.9031	18.826	41.7488	16.4869	111.632	37.8542
Jehol	IVPP-STM9-5	Yanornis	ROI 2	184	297.894	303.749	3.14888	1.14094	3.24911	1.12666	9.09618	4.72746	4.73812	2.77222	36.1986	14.4822	288.212	169.695	371.87	92.8346	44.6871	29.7856	34.079	21.6899	79.266	49.54
Jehol	IVPP-STM9-5	Yanornis	ROI 3	117	381.99	104.042	2.77543	0.556738	1.94156	0.501841	10.5326	2.21416	4.94955	1.16643	24.8177	5.18993	352.538	51.5943	321.191	48.082	55.3463	23.0002	40.3763	16.7093	94.449	33.2589
Jehol	IVPP-STM9-5	Yanornis	ROI 4	89	343.821	66.003	3.95477	1.40264	7.68043	1.45212	9.74804	1.54221	6.48434	0.968188	33.0068	10.8313	332.989	36.9785	243.686	34.4998	49.3339	17.0374	38.7441	12.7904	93.542	28.6321
Jehol	IVPP-STM9-5	Yanornis	ROI 5	25	166.695	42.0831	1.2706	0.321672	0.387127	0.122914	6.63057	1.66535	2.25214	0.500165	19.3753	8.0176	216.877	46.0084	221.54	76.8166	24.8674	8.47118	20.6813	7.87529	55.5319	21.2633
Jehol	IVPP-STM9-5	Yanornis	ROI 6	21	108.291	31.7026	1.14711	0.234973	0.352797	0.125865	5.73618	1.34116	1.76121	0.353048	15.3217	6.50135	305.358	105.884	162.594	48.2722	18.3942	11.2563	19.284	9.62997	54.5149	25.5919
Jehol	IVPP-STM9-5	Yanornis	ROI 7	25	144.161	88.8111	1.014	0.229495	0.346559	0.119743	5.68328	1.37289	1.88083	0.67451	17.7828	8.27632	258.852	77.5578	187.566	33.1861	24.0815	13.1756	21.6793	9.87515	56.5605	17.8203
Jehol	IVPP-STM9-5	Yanornis	sediment	347	285.624	43.0763	1.82267	0.432557	0.248736	0.0967553	9.90754	1.60553	3.53451	0.686723	18.8743	5.42082	319.554	55.6769	377.775	48.291	43.6311	18.5139	30.713	12.8192	80.8546	30.2651
Jehol	IVPP-V16525	?Protopterix	ROI 1	127	86.2861	22.106	1.4266	0.760783	0.488687	0.745267	1.58505	0.96789	1.45125	0.897101	11.7447	5.70399	34.9487	24.4446	298.956	115.355	7.20338	9.26842	11.4785	14.2084	33.2027	38.3231
Jehol	IVPP-V16525	?Protopterix	ROI 2	62	95.469	14.5783	4.74729	1.6332	6.69612	2.62771	1.801	1.04459	5.66072	2.01405	16.3323	5.95848	168.085	51.1437	241.784	104.282	8.89514	9.03729	19.6906	17.104	62.0414	48.6834
Jehol	IVPP-V16525	?Protopterix	ROI 3	30	97.2694	7.12446	2.14398	0.694622	2.21175	0.553718	1.96257	0.91167	2.84327	1.03785	11.6896	4.44454	76.4623	17.2374	299.14	89.1958	8.37595	9.7671	14.065	16.3504	31.6535	33.167
Jehol	IVPP-V16525	?Protopterix	ROI 4	144	138.279	16.1097	2.6626	0.848208	1.61947	0.79762	2.12894	0.970579	3.07598	1.10272	17.0185	11.0659	96.1801	54.9975	386.097	114.087	12.5661	12.1086	17.4761	17.3062	49.6252	39.9667
Jehol	IVPP-V16525	?Protopterix	ROI 6	55	93.9847	16.0938	4.5396	1.56933	6.11887	1.98401	2.44348	2.1638	5.8343	1.91278	20.5294	6.68823	198.43	141.349	252.071	94.1088	13.6266	11.7163	19.6045	19.4621	65.1695	62.0793
Jehol	IVPP-V16525	?Protopterix	ROI 7	54	68.178	11.9596	3.85463	1.18013	4.42393	0.941967	1.57446	0.9625	4.29502	1.42179	9.15616	4.60181	65.4137	30.8502	231.531	92.8675	7.67284	10.7273	14.109	13.6957	39.9151	42.6323
Jehol	IVPP-V16525	?Protopterix	ROI 8	139	106.882	13.0797	2.04674	0.963999	1.15478	0.497956	1.9402	1.12616	2.27509	0.885019	13.1763	4.79388	65.6752	19.8773	381.344	117.251	10.3535	10.9379	14.6283	15.125	35.4915	38.0306
Jehol	IVPP-V16525	?Protopterix	ROI 9	103	88.8351	13.1322	2.60383	0.98999	2.72935	1.66843	2.30898	1.20429	2.8466	1.18965	15.9111	5.68804	101.028	41.2583	287.775	100.921	11.3452	11.1622	12.7452	14.4782	45.0505	43.4193
Jehol	IVPP-V16525	?Protopterix	sediment	288	109.705	24.6446	1.4603	0.601744	0.170757	0.130447	2.04714	1.10565	1.77214	0.716619	13.8926	6.59644	41.1287	15.684	516.638	173.467	11.2846	10.8124	12.7014	13.5345	37.1281	37.5414
