# Supplementary material for: Hierarchical biota-level and taxonomic controls on the chemistry of fossil melanosomes revealed using synchrotron X-ray fluorescence
Source: Sci Rep. 2020 Jun 2;10:8970. doi: 10.1038/s41598-020-65868-3 (PMC7265528; doi:10.1038/s41598-020-65868-3)
Supplement: Supplementary file 2 — Supplementary Data S2. [file 41598_2020_65868_MOESM2_ESM.xlsx]

## Sheet: Sheet1
Supplementary Data S2. Raw SRS-XRF data from soft tissue regions of interest and sediments in fossil vertebrates.
class	order	biota	specimen number	specimen name	ROI	Fe	Zn	Cu	Mn	Ni	Ti	Ca	K	Cl	S	P
Amphibia	Temnospyla	Saar-Nahe	NHMB-MB.Am.1187	Micromelerpeton credneri	ROI 1	432.543	3.22837	0.680901	24.1548	10.1843	60.8472	2509.66	565.124	48.408	96.6208	415.215
Amphibia	Temnospyla	Saar-Nahe	NHMB-MB.Am.1187	Micromelerpeton credneri	ROI 1	324.214	2.34539	0.449331	22.5337	8.01436	72.97	1922.92	440.205	41.9821	92.0746	298.129
Amphibia	Temnospyla	Saar-Nahe	NHMB-MB.Am.1187	Micromelerpeton credneri	ROI 1	247.123	1.62298	0.306648	17.2207	5.83161	15.3724	1718.54	377.596	34.3782	52.2165	358.786
Amphibia	Temnospyla	Saar-Nahe	NHMB-MB.Am.1187	Micromelerpeton credneri	ROI 1	273.535	2.08745	0.454602	23.9745	10.2197	7.75879	2804.78	482.483	51.3235	89.2187	481.319
Amphibia	Temnospyla	Saar-Nahe	NHMB-MB.Am.1187	Micromelerpeton credneri	ROI 1	349.362	2.39807	0.506143	24.8026	9.71519	12.118	2397.32	509.314	39.3479	78.2311	385.895
Amphibia	Temnospyla	Saar-Nahe	NHMB-MB.Am.1187	Micromelerpeton credneri	ROI 1	457.091	4.65209	0.422142	29.9214	7.52015	16.698	1692.72	313.133	50.2762	81.2012	341.835
Amphibia	Temnospyla	Saar-Nahe	NHMB-MB.Am.1187	Micromelerpeton credneri	ROI 1	403.785	3.85069	0.480587	25.7839	6.47101	13.7336	1468.73	353.906	42.0515	68.8454	285.915
Amphibia	Temnospyla	Saar-Nahe	NHMB-MB.Am.1187	Micromelerpeton credneri	ROI 1	502.791	3.52263	0.580713	32.8126	9.84693	18.7183	2368.83	460.323	55.4197	97.492	446.208
Amphibia	Temnospyla	Saar-Nahe	NHMB-MB.Am.1187	Micromelerpeton credneri	ROI 1	519.629	4.64549	0.627463	33.4259	10.3729	19.3984	2467.57	464.659	59.7344	81.54	440.096
Amphibia	Temnospyla	Saar-Nahe	NHMB-MB.Am.1187	Micromelerpeton credneri	ROI 1	509.349	4.37333	0.785564	30.7108	13.3744	30.346	2867.26	616.528	61.4247	91.0755	549.887
Amphibia	Temnospyla	Saar-Nahe	NHMB-MB.Am.1187	Micromelerpeton credneri	ROI 1	243.34	3.25901	0.466722	15.6263	6.22864	79.1077	1579.79	434.462	37.6877	68.2981	249.032
Amphibia	Temnospyla	Saar-Nahe	NHMB-MB.Am.1187	Micromelerpeton credneri	ROI 1	382.702	1.9437	0.335768	25.2306	7.54108	13.0399	1872.2	383.052	43.8193	70.1694	317.796
Amphibia	Temnospyla	Saar-Nahe	NHMB-MB.Am.1187	Micromelerpeton credneri	ROI 1	358.39	2.81322	0.387261	24.4263	7.68088	11.5852	1928.17	331.107	42.7306	60.7714	363.659
Amphibia	Temnospyla	Saar-Nahe	NHMB-MB.Am.1187	Micromelerpeton credneri	ROI 1	467.002	3.8114	0.503393	33.6542	9.71293	21.0904	2170.78	421.343	37.6235	80.2761	439.242
Amphibia	Temnospyla	Saar-Nahe	NHMB-MB.Am.1187	Micromelerpeton credneri	ROI 1	437.683	5.47685	0.308178	27.9475	6.80506	19.748	1623.96	365.249	51.3191	82.6514	336.895
Amphibia	Temnospyla	Saar-Nahe	NHMB-MB.Am.1187	Micromelerpeton credneri	ROI 1	441.26	3.64955	0.39403	29.1242	6.5539	13.438	1610.71	378.027	47.0267	59.2024	296.012
Amphibia	Temnospyla	Saar-Nahe	NHMB-MB.Am.1187	Micromelerpeton credneri	ROI 1	446.643	3.78762	0.497836	28.6231	8.61519	15.5527	2121.2	446.742	40.8382	91.5002	464.01
Amphibia	Temnospyla	Saar-Nahe	NHMB-MB.Am.1187	Micromelerpeton credneri	ROI 1	538.271	4.34244	0.603088	36.3184	12.1377	16.2599	2444.06	416.79	48.3879	94.2541	471.347
Amphibia	Temnospyla	Saar-Nahe	NHMB-MB.Am.1187	Micromelerpeton credneri	ROI 1	537.816	3.56947	0.635247	32.4189	13.4316	29.5929	3063.66	665.655	71.9817	89.4213	507.933
Amphibia	Temnospyla	Saar-Nahe	NHMB-MB.Am.1187	Micromelerpeton credneri	ROI 1	296.06	1.98709	0.330061	20.4277	6.24327	38.3837	1560.73	401.644	42.9596	91.1742	250.471
Amphibia	Temnospyla	Saar-Nahe	NHMB-MB.Am.1187	Micromelerpeton credneri	ROI 1	477.582	2.82751	0.811339	32.6622	11.4672	44.8882	2655.65	635.762	48.0006	92.1041	453.922
Amphibia	Temnospyla	Saar-Nahe	NHMB-MB.Am.1187	Micromelerpeton credneri	ROI 1	398.232	2.56414	0.282569	29.0699	7.41335	10.4866	1781.26	334.946	45.6074	81.9278	302.141
Amphibia	Temnospyla	Saar-Nahe	NHMB-MB.Am.1187	Micromelerpeton credneri	ROI 1	348.793	2.11472	0.241105	21.6947	5.23933	10.0324	1279.98	263.019	36.9194	65.9381	286.011
Amphibia	Temnospyla	Saar-Nahe	NHMB-MB.Am.1187	Micromelerpeton credneri	ROI 1	435.583	4.27229	0.443748	28.076	8.39675	12.8279	1894.11	390.781	43.8093	79.5391	320.966
Amphibia	Temnospyla	Saar-Nahe	NHMB-MB.Am.1187	Micromelerpeton credneri	ROI 1	518.117	4.03076	0.42516	32.2243	8.79249	17.3794	1984.7	404.702	57.1185	80.5928	461.018
Amphibia	Temnospyla	Saar-Nahe	NHMB-MB.Am.1187	Micromelerpeton credneri	ROI 1	623.1	7.24945	0.76777	38.7598	12.7074	23.9484	2601.84	445.514	86.2145	79.8949	500.922
Amphibia	Temnospyla	Saar-Nahe	NHMB-MB.Am.1187	Micromelerpeton credneri	ROI 1	479.955	3.54205	0.528296	30.346	7.70007	13.1129	1964.28	399.796	44.3719	83.2457	417.032
Amphibia	Temnospyla	Saar-Nahe	NHMB-MB.Am.1187	Micromelerpeton credneri	ROI 1	389.427	3.15426	0.554124	25.6484	8.48035	29.2378	2040.44	427.292	50.38	103.531	448.709
Amphibia	Temnospyla	Saar-Nahe	NHMB-MB.Am.1187	Micromelerpeton credneri	ROI 1	394.63	2.51334	0.395405	27.3074	7.93281	49.563	2083.5	485.485	40.0677	84.4929	400.366
Amphibia	Temnospyla	Saar-Nahe	NHMB-MB.Am.1187	Micromelerpeton credneri	ROI 1	550.216	5.74161	1.15546	39.2528	13.5467	20.9746	2915.94	530.266	55.2103	104.84	516.316
Amphibia	Temnospyla	Saar-Nahe	NHMB-MB.Am.1187	Micromelerpeton credneri	ROI 1	368.363	3.17318	0.39154	23.7059	6.34335	12.1773	1739.36	387.503	45.8308	58.9792	363.742
Amphibia	Temnospyla	Saar-Nahe	NHMB-MB.Am.1187	Micromelerpeton credneri	ROI 1	345.427	3.25897	0.259265	24.3357	6.21894	20.2302	1549.01	351.175	35.7301	73.1598	308.489
Amphibia	Temnospyla	Saar-Nahe	NHMB-MB.Am.1187	Micromelerpeton credneri	ROI 1	388.104	2.9514	0.379349	25.4043	7.60807	16.2057	1771.37	375.067	50.5366	74.9315	347.555
Amphibia	Temnospyla	Saar-Nahe	NHMB-MB.Am.1187	Micromelerpeton credneri	ROI 1	472.107	4.13392	0.369644	31.9244	9.01003	16.9191	1973.96	410.733	46.0644	85.7104	435.613
Amphibia	Temnospyla	Saar-Nahe	NHMB-MB.Am.1187	Micromelerpeton credneri	ROI 1	562.16	4.47317	0.685216	39.9436	10.8777	19.5233	2386.86	481.375	47.4055	99.8103	543.212
Amphibia	Temnospyla	Saar-Nahe	NHMB-MB.Am.1187	Micromelerpeton credneri	ROI 1	438.096	3.29801	0.451417	29.9127	8.5534	14.4871	1987	441.981	33.9659	71.5668	372.744
Amphibia	Temnospyla	Saar-Nahe	NHMB-MB.Am.1187	Micromelerpeton credneri	ROI 1	373.24	3.01798	0.280375	23.578	6.67102	11.3301	1664.61	409.188	38.2912	61.9365	334.508
Amphibia	Temnospyla	Saar-Nahe	NHMB-MB.Am.1187	Micromelerpeton credneri	ROI 1	436.693	4.26581	0.466495	27.4323	8.25136	15.8029	2090.71	438.98	43.5858	78.0891	385.251
Amphibia	Temnospyla	Saar-Nahe	NHMB-MB.Am.1187	Micromelerpeton credneri	ROI 1	444.666	3.96224	0.475322	30.5719	9.37584	14.9875	2069.08	431.798	41.8507	72.8447	415.69
Amphibia	Temnospyla	Saar-Nahe	NHMB-MB.Am.1187	Micromelerpeton credneri	ROI 1	422.203	3.27639	0.490414	31.4065	11.6945	16.4365	2709.96	556.418	53.5513	84.8774	498.864
Amphibia	Temnospyla	Saar-Nahe	NHMB-MB.Am.1187	Micromelerpeton credneri	ROI 1	325.246	3.14869	0.312088	20.9689	5.56685	10.3167	1600.53	397.482	42.6685	48.0817	275.411
Amphibia	Temnospyla	Saar-Nahe	NHMB-MB.Am.1187	Micromelerpeton credneri	ROI 1	409.499	7.32437	0.44083	27.1177	8.18372	14.3955	1711.84	317.627	40.8567	81.65	341.401
Amphibia	Temnospyla	Saar-Nahe	NHMB-MB.Am.1187	Micromelerpeton credneri	ROI 1	587.672	4.77514	0.56011	41.2842	12.023	20.4577	2650.17	499.141	61.4015	79.4803	484.186
Amphibia	Temnospyla	Saar-Nahe	NHMB-MB.Am.1187	Micromelerpeton credneri	ROI 1	348.415	3.55989	0.271305	21.5049	6.50272	14.7176	1735.35	351.544	40.6783	73.1473	291.878
Amphibia	Temnospyla	Saar-Nahe	NHMB-MB.Am.1187	Micromelerpeton credneri	ROI 1	265.802	2.13831	0.32248	19.5632	6.3026	9.50473	1722.92	371.609	38.7183	46.1763	375.42
Amphibia	Temnospyla	Saar-Nahe	NHMB-MB.Am.1187	Micromelerpeton credneri	ROI 1	338.326	3.91782	0.330875	22.1312	6.26938	15.2593	1651.41	402.253	40.5899	57.6224	303.77
Amphibia	Temnospyla	Saar-Nahe	NHMB-MB.Am.1187	Micromelerpeton credneri	ROI 1	470.544	3.05551	0.391873	31.2417	7.87977	17.6925	2057.49	419.687	56.9442	69.4524	499.578
Amphibia	Temnospyla	Saar-Nahe	NHMB-MB.Am.1187	Micromelerpeton credneri	ROI 1	385.776	3.20825	0.336815	25.6318	7.20757	10.8616	1758.57	337.671	56.2636	75.6022	347.479
Amphibia	Temnospyla	Saar-Nahe	NHMB-MB.Am.1187	Micromelerpeton credneri	ROI 1	333.06	3.50512	0.752868	30.529	13.7283	15.6413	3223.84	538.075	57.0285	111.834	603.716
Amphibia	Temnospyla	Saar-Nahe	NHMB-MB.Am.1187	Micromelerpeton credneri	ROI 1	346.582	3.82141	0.374382	24.3767	7.37216	11.7737	2065.76	426.136	41.2407	92.3731	400.915
Amphibia	Temnospyla	Saar-Nahe	NHMB-MB.Am.1187	Micromelerpeton credneri	ROI 1	436.652	3.52171	0.415506	28.9336	7.26736	15.5495	1902.17	369.676	38.715	62.7433	381.989
Amphibia	Temnospyla	Saar-Nahe	NHMB-MB.Am.1187	Micromelerpeton credneri	ROI 1	412.278	3.85382	0.685314	30.8402	11.9151	17.1775	3039.35	535.694	59.9652	108.361	519.834
Amphibia	Temnospyla	Saar-Nahe	NHMB-MB.Am.1187	Micromelerpeton credneri	ROI 1	366.366	3.0755	0.347496	24.7999	8.01374	11.4283	2117.26	434.607	33.7	76.2664	392.338
Amphibia	Temnospyla	Saar-Nahe	NHMB-MB.Am.1187	Micromelerpeton credneri	ROI 1	255.159	1.95977	0.472741	17.7835	10.1799	9.19031	2721.03	591.506	41.1565	76.604	457.254
Amphibia	Temnospyla	Saar-Nahe	NHMB-MB.Am.1187	Micromelerpeton credneri	ROI 1	406.885	2.97097	0.477237	23.6016	8.27864	14.8012	2055.39	462.133	59.3004	79.9325	394.233
Amphibia	Temnospyla	Saar-Nahe	NHMB-MB.Am.1187	Micromelerpeton credneri	ROI 1	447.351	2.63756	0.489321	26.1419	10.2888	14.9312	2429.94	542.977	40.5346	98.3477	317.359
Amphibia	Temnospyla	Saar-Nahe	NHMB-MB.Am.1187	Micromelerpeton credneri	ROI 1	466.583	4.20727	0.544293	29.8781	8.67989	13.7998	2136.05	450.488	53.3164	96.772	530.01
Amphibia	Temnospyla	Saar-Nahe	NHMB-MB.Am.1187	Micromelerpeton credneri	ROI 1	399.621	4.22277	0.426818	26.9653	7.62355	19.4176	1895.87	413.147	42.7789	99.108	381.35
Amphibia	Temnospyla	Saar-Nahe	NHMB-MB.Am.1187	Micromelerpeton credneri	ROI 1	201.704	2.34119	0.424948	16.1623	7.3257	21.0153	2098.46	440.212	46.2785	71.1132	350.888
Amphibia	Temnospyla	Saar-Nahe	NHMB-MB.Am.1187	Micromelerpeton credneri	ROI 1	396.201	3.76137	0.594296	25.156	8.73134	67.2183	2184.25	488.151	42.7709	71.513	435.59
Amphibia	Temnospyla	Saar-Nahe	NHMB-MB.Am.1187	Micromelerpeton credneri	ROI 1	482.97	5.56976	0.402213	31.8051	7.8165	22.5008	1633.09	363.884	48.909	85.9476	325.15
Amphibia	Temnospyla	Saar-Nahe	NHMB-MB.Am.1187	Micromelerpeton credneri	ROI 1	463.547	4.75418	0.697603	29.215	7.41785	18.9887	1921.56	365.766	43.6994	86.392	389.556
Amphibia	Temnospyla	Saar-Nahe	NHMB-MB.Am.1187	Micromelerpeton credneri	ROI 1	497.096	8.99422	0.741852	35.4585	12.7566	23.1457	2728.06	507.159	53.6073	92.2589	506.807
Amphibia	Temnospyla	Saar-Nahe	NHMB-MB.Am.1187	Micromelerpeton credneri	ROI 1	289.854	1.65925	0.418003	14.3439	6.35363	12.5272	1878.94	580.946	41.1473	86.4307	379.24
Amphibia	Temnospyla	Saar-Nahe	NHMB-MB.Am.1187	Micromelerpeton credneri	ROI 1	379.099	2.91083	0.29713	23.7457	6.84038	11.0427	1723.78	353.459	49.873	81.7316	329.973
Amphibia	Temnospyla	Saar-Nahe	NHMB-MB.Am.1187	Micromelerpeton credneri	ROI 1	405.554	2.7847	0.418977	24.9586	7.26021	12.0745	1898.1	346.19	34.7512	81.9135	403.895
Amphibia	Temnospyla	Saar-Nahe	NHMB-MB.Am.1187	Micromelerpeton credneri	ROI 1	373.901	2.88022	0.373925	22.1372	7.00723	11.8757	1793.66	371.446	32.4264	87.0624	362.289
Amphibia	Temnospyla	Saar-Nahe	NHMB-MB.Am.1187	Micromelerpeton credneri	ROI 1	424.125	3.07515	0.434918	26.8638	7.51631	14.1006	1752	358.341	41.9205	95.2181	355.774
Amphibia	Temnospyla	Saar-Nahe	NHMB-MB.Am.1187	Micromelerpeton credneri	ROI 1	467.708	3.49441	0.779164	31.9967	10.2807	16.3926	2578.78	517.739	56.5152	72.6233	440.613
Amphibia	Temnospyla	Saar-Nahe	NHMB-MB.Am.1187	Micromelerpeton credneri	ROI 1	598.412	6.39742	0.804044	37.6479	12.5171	30.5379	2674.57	492.248	60.9049	78.6526	477.331
Amphibia	Temnospyla	Saar-Nahe	NHMB-MB.Am.1187	Micromelerpeton credneri	ROI 1	355.257	3.29979	0.542147	26.9527	8.12772	16.7795	2222.65	465.343	40.0258	73.8541	454.779
Amphibia	Temnospyla	Saar-Nahe	NHMB-MB.Am.1187	Micromelerpeton credneri	ROI 1	438.848	4.51958	0.556521	32.2297	9.99238	17.7201	2456.44	429.396	70.3972	89.2717	497.115
Amphibia	Temnospyla	Saar-Nahe	NHMB-MB.Am.1187	Micromelerpeton credneri	ROI 1	404.332	4.48323	0.349908	26.7323	8.02402	15.5412	1984.09	498.733	41.0779	67.5272	378.87
Amphibia	Temnospyla	Saar-Nahe	NHMB-MB.Am.1187	Micromelerpeton credneri	ROI 1	392.431	2.74545	0.392656	24.2802	8.14698	13.9785	1941.39	454.783	46.8627	87.8385	394.376
Amphibia	Temnospyla	Saar-Nahe	NHMB-MB.Am.1187	Micromelerpeton credneri	ROI 1	357.43	2.09339	0.375417	22.6692	7.95088	14.4947	1970.32	460.333	48.3937	76.9728	414.785
Amphibia	Temnospyla	Saar-Nahe	NHMB-MB.Am.1187	Micromelerpeton credneri	ROI 1	334.449	1.62449	0.306	21.2578	5.93948	10.7038	1598.35	376.528	42.8565	73.7113	307.706
Amphibia	Temnospyla	Saar-Nahe	NHMB-MB.Am.1187	Micromelerpeton credneri	ROI 1	463.994	3.56467	0.408429	29.3599	7.73887	14.5001	1844.31	352.446	36.9833	73.5603	291.116
Amphibia	Temnospyla	Saar-Nahe	NHMB-MB.Am.1187	Micromelerpeton credneri	ROI 1	519.91	4.9625	0.621674	32.9883	9.94335	17.3474	2244.15	450.002	55.4255	79.3947	453.068
Amphibia	Temnospyla	Saar-Nahe	NHMB-MB.Am.1187	Micromelerpeton credneri	ROI 1	517.078	4.17354	0.524338	34.4636	10.2217	17.3747	2295.32	382.169	48.9265	99.0507	412.838
Amphibia	Temnospyla	Saar-Nahe	NHMB-MB.Am.1187	Micromelerpeton credneri	ROI 1	523.967	4.48764	0.615521	32.0995	11.6628	21.1933	2581.66	503.982	56.3602	93.481	471.1
Amphibia	Temnospyla	Saar-Nahe	NHMB-MB.Am.1187	Micromelerpeton credneri	ROI 1	441.24	3.52546	0.46786	29.8505	8.92275	15.6072	2165.2	472.43	44.6241	81.0183	429.309
Amphibia	Temnospyla	Saar-Nahe	NHMB-MB.Am.1187	Micromelerpeton credneri	ROI 3	187.952	1.42659	0.373812	9.47577	3.26905	68.0168	958.486	452.777	31.0051	54.2231	170.088
Amphibia	Temnospyla	Saar-Nahe	NHMB-MB.Am.1187	Micromelerpeton credneri	ROI 3	192.873	1.63278	0.335117	8.45407	4.41634	79.5696	1035.74	440.718	27.2611	52.309	206.432
Amphibia	Temnospyla	Saar-Nahe	NHMB-MB.Am.1187	Micromelerpeton credneri	ROI 3	342.714	2.82465	0.62936	16.6082	7.61028	133.008	2050.11	837.161	65.1397	132.307	423.885
Amphibia	Temnospyla	Saar-Nahe	NHMB-MB.Am.1187	Micromelerpeton credneri	ROI 3	231.838	1.53042	0.389219	15.3494	5.18062	165.265	1463.75	536.188	45.543	85.0345	321.123
Amphibia	Temnospyla	Saar-Nahe	NHMB-MB.Am.1187	Micromelerpeton credneri	ROI 3	132.797	1.03275	0.195973	9.99742	2.79728	133.003	702.379	376.902	29.4912	51.7821	222.325
Amphibia	Temnospyla	Saar-Nahe	NHMB-MB.Am.1187	Micromelerpeton credneri	ROI 3	118.545	0.82702	0.22488	6.65101	2.14014	56.6116	568.973	300.145	17.4706	38.2929	132.213
Amphibia	Temnospyla	Saar-Nahe	NHMB-MB.Am.1187	Micromelerpeton credneri	ROI 3	202.978	3.80924	0.432543	12.3569	4.23742	105.698	1210.49	406.27	42.346	62.7872	259.863
Amphibia	Temnospyla	Saar-Nahe	NHMB-MB.Am.1187	Micromelerpeton credneri	ROI 3	201.203	2.15657	0.490558	11.1542	4.43509	119.426	1219.14	403.734	47.3564	71.4268	248.704
Amphibia	Temnospyla	Saar-Nahe	NHMB-MB.Am.1187	Micromelerpeton credneri	ROI 3	245.139	2.26678	0.500349	12.0641	4.71386	117.495	1464.5	454.075	42.4721	80.2612	229.51
Amphibia	Temnospyla	Saar-Nahe	NHMB-MB.Am.1187	Micromelerpeton credneri	ROI 3	252.528	2.25351	0.626691	15.1384	5.71694	170.981	1487.54	669.15	48.2634	95.4148	288.619
Amphibia	Temnospyla	Saar-Nahe	NHMB-MB.Am.1187	Micromelerpeton credneri	ROI 3	143.982	0.915703	0.23864	10.1948	2.36522	153.232	676.091	331.882	32.1047	52.2464	150.492
Amphibia	Temnospyla	Saar-Nahe	NHMB-MB.Am.1187	Micromelerpeton credneri	ROI 3	161.785	1.24138	0.369012	11.7666	3.38945	158.172	906.092	413.035	44.7777	62.8359	200.067
Amphibia	Temnospyla	Saar-Nahe	NHMB-MB.Am.1187	Micromelerpeton credneri	ROI 3	220.527	2.51552	0.405579	13.2693	4.22245	156.245	1256.71	512.268	41.5878	88.7947	280.5
Amphibia	Temnospyla	Saar-Nahe	NHMB-MB.Am.1187	Micromelerpeton credneri	ROI 3	219.624	2.22437	0.55309	13.2186	5.02781	141.012	1415.28	518.436	41.789	85.5066	248.519
Amphibia	Temnospyla	Saar-Nahe	NHMB-MB.Am.1187	Micromelerpeton credneri	ROI 3	206.078	1.76112	0.480736	12.2016	4.14138	143.518	1129.44	407.461	35.4331	75.7516	224.107
Amphibia	Temnospyla	Saar-Nahe	NHMB-MB.Am.1187	Micromelerpeton credneri	ROI 3	175.995	1.76908	0.556939	14.4353	3.87145	206.658	1061.9	443.491	39.3607	59.5768	225.99
Amphibia	Temnospyla	Saar-Nahe	NHMB-MB.Am.1187	Micromelerpeton credneri	ROI 3	152.893	1.43059	0.256848	11.4393	2.6509	159.715	806.66	369.572	28.7002	63.8316	132.983
Amphibia	Temnospyla	Saar-Nahe	NHMB-MB.Am.1187	Micromelerpeton credneri	ROI 3	139.256	1.24995	0.276826	11.8416	2.50159	169.364	844.674	371.953	42.1242	55.3875	178.69
Amphibia	Temnospyla	Saar-Nahe	NHMB-MB.Am.1187	Micromelerpeton credneri	ROI 3	228.313	2.53567	0.45263	12.4147	4.916	123.525	1438.29	558.94	41.0825	103.181	319.23
Amphibia	Temnospyla	Saar-Nahe	NHMB-MB.Am.1187	Micromelerpeton credneri	ROI 3	150.322	1.40239	0.302823	7.93529	3.06955	80.2233	882.781	338.489	23.7119	46.8775	186.3
Amphibia	Temnospyla	Saar-Nahe	NHMB-MB.Am.1187	Micromelerpeton credneri	ROI 3	200.356	2.58306	0.478088	12.2801	4.11762	178.929	1182.61	438.902	44.9228	99.9118	256.416
Amphibia	Temnospyla	Saar-Nahe	NHMB-MB.Am.1187	Micromelerpeton credneri	ROI 3	197.311	1.82337	0.383085	10.4578	4.48754	98.8195	1150.36	476.599	37.4773	53.1522	227.486
Amphibia	Temnospyla	Saar-Nahe	NHMB-MB.Am.1187	Micromelerpeton credneri	ROI 3	207.519	2.13501	0.482629	12.2117	4.11569	149.908	1204.19	438.284	43.8454	79.7296	269.988
Amphibia	Temnospyla	Saar-Nahe	NHMB-MB.Am.1187	Micromelerpeton credneri	ROI 3	153.604	2.33171	0.406934	9.94957	3.37776	135.221	734.394	271.025	22.9709	44.6296	192.446
Amphibia	Temnospyla	Saar-Nahe	NHMB-MB.Am.1187	Micromelerpeton credneri	ROI 3	175.919	2.18214	0.396798	10.8557	4.02776	131.782	1106.12	388.008	36.6187	50.6755	227.214
Amphibia	Temnospyla	Saar-Nahe	NHMB-MB.Am.1187	Micromelerpeton credneri	ROI 3	130.298	1.00164	0.233452	11.3509	2.42188	159.967	661.57	322.031	33.119	60.7982	151.551
Amphibia	Temnospyla	Saar-Nahe	NHMB-MB.Am.1187	Micromelerpeton credneri	ROI 3	227.465	1.32875	0.365826	9.17684	4.83019	64.6789	1330	558.276	37.0703	64.7363	241.965
Amphibia	Temnospyla	Saar-Nahe	NHMB-MB.Am.1187	Micromelerpeton credneri	ROI 3	185.458	1.23935	0.222435	7.02645	3.3231	35.2096	1060.49	498.706	23.1504	50.8966	240.266
Amphibia	Temnospyla	Saar-Nahe	NHMB-MB.Am.1187	Micromelerpeton credneri	ROI 3	186.051	1.89343	0.289017	10.9854	3.34946	121.962	1010.43	403.882	39.6685	57.6168	193.752
Amphibia	Temnospyla	Saar-Nahe	NHMB-MB.Am.1187	Micromelerpeton credneri	ROI 3	222.147	2.10878	0.415285	13.0033	4.56622	163.292	1343.1	506.09	46.0196	85.6028	218.457
Amphibia	Temnospyla	Saar-Nahe	NHMB-MB.Am.1187	Micromelerpeton credneri	ROI 2	185.912	8.57158	0.684181	12.285	5.5844	130.098	1603.96	440.018	44.6632	96.8818	320.918
Amphibia	Temnospyla	Saar-Nahe	NHMB-MB.Am.1187	Micromelerpeton credneri	ROI 2	103.1	6.5868	0.408286	6.16674	2.86814	62.8031	875.3	268.101	36.1278	53.5674	178.393
Amphibia	Temnospyla	Saar-Nahe	NHMB-MB.Am.1187	Micromelerpeton credneri	ROI 2	109.409	6.07426	0.350668	5.5386	3.26324	31.2779	1094.42	331.666	37.1743	66.6022	247.137
Amphibia	Temnospyla	Saar-Nahe	NHMB-MB.Am.1187	Micromelerpeton credneri	ROI 2	93.6107	4.71501	0.336016	3.89193	3.9768	19.2761	1215.29	328.816	39.3613	67.5164	254.679
Amphibia	Temnospyla	Saar-Nahe	NHMB-MB.Am.1187	Micromelerpeton credneri	ROI 2	86.5389	5.00738	0.527443	5.48435	2.74833	34.402	794.113	287.488	28.7726	42.6616	159.249
Amphibia	Temnospyla	Saar-Nahe	NHMB-MB.Am.1187	Micromelerpeton credneri	ROI 2	101.224	8.51822	0.617597	4.6299	3.38541	10.6518	1108.07	350.583	30.0671	59.4414	215.264
Amphibia	Temnospyla	Saar-Nahe	NHMB-MB.Am.1187	Micromelerpeton credneri	ROI 2	80.5467	7.82606	0.481861	4.07334	4.76791	10.2511	1513.1	347.553	35.074	82.0521	265.677
Amphibia	Temnospyla	Saar-Nahe	NHMB-MB.Am.1187	Micromelerpeton credneri	ROI 2	116.365	8.00414	0.427778	6.57487	4.76675	17.3693	1500.44	379.57	40.4116	66.9683	310.322
Amphibia	Temnospyla	Saar-Nahe	NHMB-MB.Am.1187	Micromelerpeton credneri	ROI 2	90.3959	7.35728	0.419141	4.94728	4.25667	9.07659	1361.93	315.35	45.8068	58.7093	250.566
Amphibia	Temnospyla	Saar-Nahe	NHMB-MB.Am.1187	Micromelerpeton credneri	ROI 2	112.513	7.71252	0.462034	5.99053	4.96528	10.3109	1569.72	410.84	47.5181	58.7133	338.878
Amphibia	Temnospyla	Saar-Nahe	NHMB-MB.Am.1187	Micromelerpeton credneri	ROI 2	101.878	5.7792	0.411403	5.01779	4.87701	33.4763	1557.1	458.908	34.6479	81.73	336.946
Amphibia	Temnospyla	Saar-Nahe	NHMB-MB.Am.1187	Micromelerpeton credneri	ROI 2	122.788	6.04028	0.640104	8.26199	4.43412	68.7828	1358.31	415.289	43.475	96.1057	280.903
Amphibia	Temnospyla	Saar-Nahe	NHMB-MB.Am.1187	Micromelerpeton credneri	ROI 2	57.3084	4.58691	0.562245	3.33873	2.93491	30.5225	986.28	295.021	36.7902	61.2291	234.147
Amphibia	Temnospyla	Saar-Nahe	NHMB-MB.Am.1187	Micromelerpeton credneri	ROI 2	61.6646	7.30687	0.368584	2.99589	2.88403	6.90606	820.35	288.523	25.2493	47.3475	153.497
Amphibia	Temnospyla	Saar-Nahe	NHMB-MB.Am.1187	Micromelerpeton credneri	ROI 2	110.109	8.40197	0.585466	5.48374	5.27877	11.8408	1399.46	395.226	30.4914	70.7133	263.663
Amphibia	Temnospyla	Saar-Nahe	NHMB-MB.Am.1187	Micromelerpeton credneri	ROI 2	106.144	8.47599	0.355975	4.66766	3.62212	12.9117	1153.77	330.332	32.3968	37.742	218.173
Amphibia	Temnospyla	Saar-Nahe	NHMB-MB.Am.1187	Micromelerpeton credneri	ROI 2	107.562	6.94121	0.409996	4.14017	3.42875	16.6125	1139.08	351.013	22.385	48.0692	246.317
Amphibia	Temnospyla	Saar-Nahe	NHMB-MB.Am.1187	Micromelerpeton credneri	ROI 2	120.591	8.60485	0.481723	5.57959	5.27597	11.7595	1559.57	396.033	35.5648	69.1383	315.25
Amphibia	Temnospyla	Saar-Nahe	NHMB-MB.Am.1187	Micromelerpeton credneri	ROI 2	133.125	7.59175	0.367372	6.89723	5.496	27.6021	1494.87	384.84	39.8024	61.3764	268.458
Amphibia	Temnospyla	Saar-Nahe	NHMB-MB.Am.1187	Micromelerpeton credneri	ROI 2	111.252	5.8458	0.50356	6.34125	3.88797	16.6116	1413.65	315.702	34.386	67.2071	283.389
Amphibia	Temnospyla	Saar-Nahe	NHMB-MB.Am.1187	Micromelerpeton credneri	ROI 2	83.1257	5.9676	0.361478	4.33487	3.7466	22.0604	1220.16	373.351	43.0512	50.1544	256.471
Amphibia	Temnospyla	Saar-Nahe	NHMB-MB.Am.1187	Micromelerpeton credneri	ROI 2	87.6289	3.73601	0.442509	7.20422	3.05617	86.1062	1204.95	398.682	34.401	75.3512	223.975
Amphibia	Temnospyla	Saar-Nahe	NHMB-MB.Am.1187	Micromelerpeton credneri	ROI 2	122.148	5.48668	0.4214	5.78289	4.41019	26.0335	1299.83	332.755	34.9082	55.288	273.308
Amphibia	Temnospyla	Saar-Nahe	NHMB-MB.Am.1187	Micromelerpeton credneri	ROI 2	92.1283	6.84609	0.543742	5.18863	3.60597	29.2431	1180.05	379.081	42.1508	59.0256	288.713
Amphibia	Temnospyla	Saar-Nahe	NHMB-MB.Am.1187	Micromelerpeton credneri	ROI 2	61.7205	7.68095	0.482374	2.36566	3.04344	8.46859	934.584	293.16	35.6671	56.2598	173.366
Amphibia	Temnospyla	Saar-Nahe	NHMB-MB.Am.1187	Micromelerpeton credneri	ROI 2	119.951	8.97985	0.402379	6.35534	4.69183	15.6653	1506.83	413.315	44.6174	80.3311	320.695
Amphibia	Temnospyla	Saar-Nahe	NHMB-MB.Am.1187	Micromelerpeton credneri	ROI 2	117.435	9.33979	0.30183	4.91169	4.25929	19.8854	1227.67	340.857	43.3293	44.3875	259.964
Amphibia	Temnospyla	Saar-Nahe	NHMB-MB.Am.1187	Micromelerpeton credneri	ROI 2	116.315	9.68717	0.412174	4.62936	4.02506	10.3761	1259.5	322.186	45.7579	54.9787	280.361
Amphibia	Temnospyla	Saar-Nahe	NHMB-MB.Am.1187	Micromelerpeton credneri	ROI 2	118.066	12.0542	0.636733	5.56256	5.16041	19.6429	1543.61	427.503	57.0536	81.02	320.532
Amphibia	Temnospyla	Saar-Nahe	NHMB-MB.Am.1187	Micromelerpeton credneri	ROI 2	107.452	7.22811	0.346073	7.17871	3.97477	46.7813	1353.9	364.978	43.7189	62.4657	288.244
Amphibia	Temnospyla	Saar-Nahe	NHMB-MB.Am.1187	Micromelerpeton credneri	ROI 2	113.594	4.54495	0.291301	7.26654	4.48841	35.661	1447.79	371.006	30.2681	61.4134	309.057
Amphibia	Temnospyla	Saar-Nahe	NHMB-MB.Am.1187	Micromelerpeton credneri	ROI 2	102.577	5.52387	0.343743	6.69603	3.42694	34.5088	1338.58	353.806	41.8454	69.069	263.399
Amphibia	Temnospyla	Saar-Nahe	NHMB-MB.Am.1187	Micromelerpeton credneri	ROI 2	114.994	4.97399	0.317726	5.23648	4.55041	16.5449	1446.43	376.477	34.1092	69.3927	319.286
Amphibia	Temnospyla	Saar-Nahe	NHMB-MB.Am.1187	Micromelerpeton credneri	ROI 2	112.252	8.64216	0.493976	4.80405	4.4799	12.3517	1271.64	373.954	44.1235	57.2449	277.145
Amphibia	Temnospyla	Saar-Nahe	NHMB-MB.Am.1187	Micromelerpeton credneri	ROI 2	104.972	6.15326	0.258263	4.36536	4.27937	12.7542	1202.24	315.308	53.8563	56.7077	280.205
Amphibia	Temnospyla	Saar-Nahe	NHMB-MB.Am.1187	Micromelerpeton credneri	ROI 2	101.332	8.90001	0.591326	4.48882	4.63007	18.883	1358.55	369.547	47.3793	63.2251	283.482
Amphibia	Temnospyla	Saar-Nahe	NHMB-MB.Am.1187	Micromelerpeton credneri	ROI 2	88.8491	9.49044	0.555162	4.51052	4.51534	13.1758	1495.75	418.753	39.3562	64.1896	325.388
Amphibia	Temnospyla	Saar-Nahe	NHMB-MB.Am.1187	Micromelerpeton credneri	ROI 2	121.837	7.96076	0.417569	6.08229	5.25442	18.7941	1476.71	409.328	28.7732	72.2894	310.116
Amphibia	Temnospyla	Saar-Nahe	NHMB-MB.Am.1187	Micromelerpeton credneri	ROI 2	99.5645	7.21428	0.549006	3.82979	4.26102	10.1562	1365.32	401.888	30.7369	67.777	288.65
Amphibia	Temnospyla	Saar-Nahe	NHMB-MB.Am.1187	Micromelerpeton credneri	ROI 2	126.159	6.57958	0.262718	5.02305	5.03841	16.8771	1393.5	355.802	38.9055	69.4586	253.368
Amphibia	Temnospyla	Saar-Nahe	NHMB-MB.Am.1187	Micromelerpeton credneri	ROI 2	114.526	6.51707	0.608541	6.69896	3.85024	34.184	1263.48	350.625	33.3554	60.0544	282.225
Amphibia	Temnospyla	Saar-Nahe	NHMB-MB.Am.1187	Micromelerpeton credneri	ROI 2	114.31	6.98921	0.464904	7.16023	4.49044	36.4181	1395.34	388.765	27.0942	57.8965	323.645
Amphibia	Temnospyla	Saar-Nahe	NHMB-MB.Am.1187	Micromelerpeton credneri	ROI 2	79.4197	8.15402	0.388245	3.87291	4.01079	17.4587	1324.85	371.258	32.8541	55.6724	249.618
Amphibia	Temnospyla	Saar-Nahe	NHMB-MB.Am.1187	Micromelerpeton credneri	ROI 2	152.648	5.37334	0.402973	7.53524	3.54432	32.225	1269.66	389.266	38.2999	69.8019	243.047
Amphibia	Temnospyla	Saar-Nahe	NHMB-MB.Am.1187	Micromelerpeton credneri	ROI 2	124.866	5.87742	0.404448	5.69048	5.06153	11.8094	1603.38	441.958	42.4444	77.1821	299.113
Amphibia	Temnospyla	Saar-Nahe	NHMB-MB.Am.1187	Micromelerpeton credneri	ROI 2	118.398	7.15665	0.38029	5.02358	4.33349	11.1822	1438.94	469.778	30.1748	49.4503	253.395
Amphibia	Temnospyla	Saar-Nahe	NHMB-MB.Am.1187	Micromelerpeton credneri	ROI 2	105.338	6.59104	0.329228	5.16385	3.85887	17.79	1269	340.814	33.0837	57.2294	308.491
Amphibia	Temnospyla	Saar-Nahe	NHMB-MB.Am.1187	Micromelerpeton credneri	ROI 2	122.961	6.44536	0.469678	6.69101	4.14769	36.1457	1281.14	395.737	42.0413	62.3355	247.373
Amphibia	Temnospyla	Saar-Nahe	NHMB-MB.Am.1187	Micromelerpeton credneri	ROI 2	125.631	8.68974	0.49434	6.45153	4.97257	16.5716	1428.02	450.105	38.3811	68.7643	269.658
Amphibia	Temnospyla	Saar-Nahe	NHMB-MB.Am.1187	Micromelerpeton credneri	ROI 2	78.1956	8.33934	0.722999	3.30841	3.80154	8.65973	1264.83	339.176	39.5761	73.638	216.674
Amphibia	Temnospyla	Saar-Nahe	NHMB-MB.Am.1187	Micromelerpeton credneri	ROI 2	124.939	9.03909	0.557668	6.56934	4.1657	40.0958	1337.01	383.488	36.0253	65.2855	296.107
Amphibia	Temnospyla	Saar-Nahe	NHMB-MB.Am.1187	Micromelerpeton credneri	ROI 2	105.959	5.98499	0.300072	5.13443	3.73748	31.1111	1184.74	349.246	43.8602	55.742	261.291
Amphibia	Temnospyla	Saar-Nahe	NHMB-MB.Am.1187	Micromelerpeton credneri	ROI 2	93.2396	7.4694	0.366721	4.36198	3.34562	12.2263	1177.03	346.054	29.637	55.5074	240.394
Amphibia	Temnospyla	Saar-Nahe	NHMB-MB.Am.1187	Micromelerpeton credneri	ROI 2	91.3707	6.7232	0.605474	3.44127	4.33226	10.2875	1381.28	418.63	38.7185	55.0654	303.726
Amphibia	Temnospyla	Saar-Nahe	NHMB-MB.Am.1187	Micromelerpeton credneri	ROI 2	74.8676	5.11514	0.219575	3.08272	2.42453	9.84718	915.285	271.582	28.2735	46.4538	193.968
Amphibia	Temnospyla	Saar-Nahe	NHMB-MB.Am.1187	Micromelerpeton credneri	ROI 2	130.823	6.8192	0.342765	5.74523	5.22022	20.9184	1503.69	480.592	47.3982	77.4251	311.708
Amphibia	Temnospyla	Saar-Nahe	NHMB-MB.Am.1187	Micromelerpeton credneri	ROI 2	111.002	6.34928	0.420263	5.18692	4.47861	19.2359	1362.4	344.083	35.6051	61.0046	298.392
Amphibia	Temnospyla	Saar-Nahe	NHMB-MB.Am.1187	Micromelerpeton credneri	ROI 2	92.7341	4.6359	0.355319	5.86389	3.66506	64.3238	1148.67	370.711	32.959	72.1398	273.18
Amphibia	Temnospyla	Saar-Nahe	NHMB-MB.Am.1187	Micromelerpeton credneri	ROI 2	133.569	5.1832	0.50523	8.09064	3.57966	68.9467	1413.18	446.515	47.5464	92.0058	356.516
Amphibia	Temnospyla	Saar-Nahe	NHMB-MB.Am.1187	Micromelerpeton credneri	ROI 2	93.6995	6.54601	0.488116	4.85413	3.39912	28.3408	1064.88	256.084	33.4787	64.6467	251.272
Amphibia	Temnospyla	Saar-Nahe	NHMB-MB.Am.1187	Micromelerpeton credneri	ROI 2	101.253	9.91874	0.810034	4.73451	4.1823	10.0546	1240.02	370.687	38.6302	67.7981	237.281
Amphibia	Temnospyla	Saar-Nahe	NHMB-MB.Am.1187	Micromelerpeton credneri	ROI 2	129.591	9.42671	0.650242	6.66074	4.69753	30.9486	1561.59	421.077	31.6564	74.6186	391.473
Amphibia	Temnospyla	Saar-Nahe	NHMB-MB.Am.1187	Micromelerpeton credneri	ROI 2	104.217	5.90806	0.373224	6.21639	2.98697	20.1889	1112.84	388.795	26.4969	60.0866	251.512
Amphibia	Temnospyla	Saar-Nahe	NHMB-MB.Am.1187	Micromelerpeton credneri	ROI 2	111.972	4.69959	0.313293	5.30686	3.63322	12.6772	1083.91	269.354	27.376	53.3481	207.052
Amphibia	Temnospyla	Saar-Nahe	NHMB-MB.Am.1187	Micromelerpeton credneri	ROI 2	76.3245	8.03846	0.364006	2.87463	3.55665	9.46181	1166.51	319.568	30.1918	55.0965	190.892
Amphibia	Temnospyla	Saar-Nahe	NHMB-MB.Am.1187	Micromelerpeton credneri	ROI 2	75.2844	5.411	0.555751	3.03168	3.08394	12.1568	1052.64	319.129	29.221	63.8495	228.654
Amphibia	Temnospyla	Saar-Nahe	NHMB-MB.Am.1187	Micromelerpeton credneri	ROI 2	107.001	4.65895	0.351418	9.9763	3.23391	130.886	1028.22	338.893	33.2363	76.2668	229.566
Amphibia	Temnospyla	Saar-Nahe	NHMB-MB.Am.1187	Micromelerpeton credneri	ROI 2	96.3357	6.54762	0.409811	6.61657	3.76307	59.7116	1153.89	363.629	40.0048	67.4572	264.532
Amphibia	Temnospyla	Saar-Nahe	NHMB-MB.Am.1187	Micromelerpeton credneri	ROI 2	64.5583	5.18044	0.342169	3.36041	2.70461	12.2481	807.078	258.568	24.1822	45.9398	164.419
Amphibia	Temnospyla	Saar-Nahe	NHMB-MB.Am.1187	Micromelerpeton credneri	ROI 2	95.1572	7.41694	0.511947	6.99322	4.57791	79.2692	1354.89	408.654	42.1093	74.2167	311.157
Amphibia	Temnospyla	Saar-Nahe	NHMB-MB.Am.1187	Micromelerpeton credneri	ROI 2	102.404	5.43059	0.337997	6.5369	3.80038	70.512	1278.29	375.977	37.2327	50.5072	255.664
Amphibia	Temnospyla	Saar-Nahe	NHMB-MB.Am.1187	Micromelerpeton credneri	ROI 2	96.8895	8.30917	0.389603	5.57778	3.46693	35.9781	1171.18	343.099	37.6789	43.0643	216.334
Amphibia	Temnospyla	Saar-Nahe	NHMB-MB.Am.1187	Micromelerpeton credneri	ROI 2	137.312	13.0429	0.425652	6.64823	5.50089	37.2334	1581.87	507.176	43.1806	76.1048	351.571
Amphibia	Temnospyla	Saar-Nahe	NHMB-MB.Am.1187	Micromelerpeton credneri	ROI 2	94.7297	8.36196	0.281919	4.9475	2.79807	32.5667	807.139	318.217	24.668	32.0038	173.312
Amphibia	Temnospyla	Saar-Nahe	NHMB-MB.Am.1187	Micromelerpeton credneri	ROI 2	79.7937	10.1962	0.587121	4.14485	3.03401	19.137	998.037	287.541	25.2853	49.988	175.044
Amphibia	Temnospyla	Saar-Nahe	NHMB-MB.Am.1187	Micromelerpeton credneri	ROI 2	93.8221	11.387	0.556973	4.04093	3.50462	13.9902	1131.16	304.789	31.9826	53.2042	268.724
Amphibia	Temnospyla	Saar-Nahe	NHMB-MB.Am.1187	Micromelerpeton credneri	ROI 2	135.114	6.34223	0.394249	5.13449	4.63737	12.1357	1257.96	376.999	31.7735	49.4667	273.642
Amphibia	Temnospyla	Saar-Nahe	NHMB-MB.Am.1187	Micromelerpeton credneri	ROI 2	109.64	3.96508	0.349467	8.05864	3.91187	66.328	1359	331.347	45.753	61.888	256.142
Amphibia	Temnospyla	Saar-Nahe	NHMB-MB.Am.1187	Micromelerpeton credneri	ROI 2	75.4076	3.50957	0.265906	3.70985	2.48043	20.6904	803.58	261.22	26.7206	36.2232	193.789
Amphibia	Temnospyla	Saar-Nahe	NHMB-MB.Am.1187	Micromelerpeton credneri	ROI 2	76.2885	6.09571	0.418506	5.61499	2.91218	42.8424	1016.74	309.738	31.0083	49.4249	213.642
Amphibia	Temnospyla	Saar-Nahe	NHMB-MB.Am.1187	Micromelerpeton credneri	ROI 2	108.827	9.9256	0.462476	5.63286	3.84322	26.2232	1200.04	374.485	48.3563	45.8403	250.09
Amphibia	Temnospyla	Saar-Nahe	NHMB-MB.Am.1187	Micromelerpeton credneri	ROI 2	117.186	10.0161	0.480623	5.53752	4.24375	15.7285	1328.31	388.494	39.1977	61.6775	261.072
Amphibia	Temnospyla	Saar-Nahe	NHMB-MB.Am.1187	Micromelerpeton credneri	ROI 2	90.2629	7.23778	0.505035	5.03037	3.56115	19.1592	1101.43	340.849	24.2974	39.5127	201.795
Amphibia	Temnospyla	Saar-Nahe	NHMB-MB.Am.1187	Micromelerpeton credneri	ROI 2	110.187	8.71568	0.384797	6.59332	5.52695	27.7532	1503.93	416.814	41.7812	75.0545	337.979
Amphibia	Temnospyla	Saar-Nahe	NHMB-MB.Am.1187	Micromelerpeton credneri	ROI 2	85.056	7.01484	0.414345	8.26089	2.43548	101.562	772.513	294.466	28.083	47.4224	169.725
Amphibia	Temnospyla	Saar-Nahe	NHMB-MB.Am.1187	Micromelerpeton credneri	ROI 2	88.1779	6.10497	0.523176	5.50884	3.23078	86.6481	1110.74	350.781	38.7382	59.7822	220.743
Amphibia	Temnospyla	Saar-Nahe	NHMB-MB.Am.1187	Micromelerpeton credneri	ROI 2	97.716	9.70261	0.560951	4.59006	2.97489	10.1052	913.87	253.58	24.8374	47.1844	171.688
Amphibia	Temnospyla	Saar-Nahe	NHMB-MB.Am.1187	Micromelerpeton credneri	ROI 2	156.606	8.71456	0.600187	6.31973	4.52833	11.4194	1334.72	386.658	38.1131	57.7134	305.818
Amphibia	Temnospyla	Saar-Nahe	NHMB-MB.Am.1187	Micromelerpeton credneri	ROI 2	52.5245	3.93307	0.25213	4.99527	2.84319	45.0476	932.878	284.272	29.7176	36.1542	179.604
Amphibia	Temnospyla	Saar-Nahe	NHMB-MB.Am.1187	Micromelerpeton credneri	ROI 2	82.0948	4.46752	0.413437	8.56155	3.21385	113.541	1125.64	282.995	46.6895	59.8406	258.264
Amphibia	Temnospyla	Saar-Nahe	NHMB-MB.Am.1187	Micromelerpeton credneri	ROI 2	95.4183	7.00783	0.396239	5.64691	3.84356	32.4161	1230.18	360.246	25.8912	67.4722	236.14
Amphibia	Temnospyla	Saar-Nahe	NHMB-MB.Am.1187	Micromelerpeton credneri	ROI 2	107.136	7.20723	0.410078	4.84886	3.27266	13.5389	775.343	320.406	26.2497	32.0526	165.178
Amphibia	Temnospyla	Saar-Nahe	NHMB-MB.Am.1187	Micromelerpeton credneri	ROI 2	123.836	8.85883	0.840842	5.42292	5.08605	10.7976	1438.79	433.44	54.7207	51.3062	230.528
Amphibia	Temnospyla	Saar-Nahe	NHMB-MB.Am.1187	Micromelerpeton credneri	ROI 2	102.601	7.60363	0.430097	4.13338	3.84088	21.1443	1100.18	294.226	25.8731	60.4501	216.074
Amphibia	Temnospyla	Saar-Nahe	NHMB-MB.Am.1187	Micromelerpeton credneri	ROI 2	93.4997	11.856	0.546617	3.93425	4.25585	14.4626	1468.16	361.351	40.5261	80.1185	314.084
Amphibia	Temnospyla	Saar-Nahe	NHMB-MB.Am.1187	Micromelerpeton credneri	ROI 2	103.074	6.61439	0.437364	4.67723	3.56586	14.9098	1135.09	346.497	31.393	60.511	244.751
Amphibia	Temnospyla	Saar-Nahe	NHMB-MB.Am.1187	Micromelerpeton credneri	ROI 2	99.5294	7.42964	0.443745	5.24753	3.32341	23.123	1182.76	339.22	35.281	54.6368	210.385
Amphibia	Temnospyla	Saar-Nahe	NHMB-MB.Am.1187	Micromelerpeton credneri	ROI 2	97.7568	9.64762	0.4393	5.09545	3.9218	25.7625	1181.87	348.03	31.5319	59.61	217.249
Amphibia	Temnospyla	Saar-Nahe	NHMB-MB.Am.1187	Micromelerpeton credneri	ROI 2	138.859	12.363	0.450801	6.60096	5.09219	20.5262	1546.61	399.999	38.8289	70.766	287.471
Amphibia	Temnospyla	Saar-Nahe	NHMB-MB.Am.1187	Micromelerpeton credneri	sediment	256.082	0.61491	0.294268	9.59789	5.79545	15.3306	1489.34	618.649	28.0251	48.8863	266.019
Amphibia	Temnospyla	Saar-Nahe	NHMB-MB.Am.1187	Micromelerpeton credneri	sediment	269.151	0.602525	0.289123	8.98083	5.79432	12.9026	1580.08	623.027	30.7137	65.2327	291.982
Amphibia	Temnospyla	Saar-Nahe	NHMB-MB.Am.1187	Micromelerpeton credneri	sediment	354.937	1.14947	0.564113	12.8302	7.4328	21.5742	1788.76	770.358	44.9177	66.6003	325.762
Amphibia	Temnospyla	Saar-Nahe	NHMB-MB.Am.1187	Micromelerpeton credneri	sediment	241.05	0.739074	0.212788	8.29011	5.6653	16.2326	1409.73	613.177	34.2124	59.1819	339.692
Amphibia	Temnospyla	Saar-Nahe	NHMB-MB.Am.1187	Micromelerpeton credneri	sediment	183.684	0.458793	0.170808	6.43879	3.76425	9.27748	952.403	427.831	21.9703	55.8442	170.719
Amphibia	Temnospyla	Saar-Nahe	NHMB-MB.Am.1187	Micromelerpeton credneri	sediment	248.959	0.621508	0.254282	9.51995	5.024	8.51355	1308.72	503.182	32.4475	50.5161	247.09
Amphibia	Temnospyla	Saar-Nahe	NHMB-MB.Am.1187	Micromelerpeton credneri	sediment	229.889	0.663921	0.216792	8.21049	3.83255	13.9773	1137.98	517.691	25.7005	59.5415	215.515
Amphibia	Temnospyla	Saar-Nahe	NHMB-MB.Am.1187	Micromelerpeton credneri	sediment	296.44	0.830614	0.329432	10.6762	6.0393	15.8603	1619.17	701.537	31.1074	72.3017	292.676
Amphibia	Temnospyla	Saar-Nahe	NHMB-MB.Am.1187	Micromelerpeton credneri	sediment	280.401	0.725582	0.320642	10.052	6.30916	15.6768	1630.05	635.524	33.4762	58.3221	300.445
Amphibia	Temnospyla	Saar-Nahe	NHMB-MB.Am.1187	Micromelerpeton credneri	sediment	242.568	0.591	0.311951	9.1823	4.85679	11.8987	1377.36	580.554	38.2685	49.4978	262.777
Amphibia	Temnospyla	Saar-Nahe	NHMB-MB.Am.1187	Micromelerpeton credneri	sediment	180.347	0.52271	0.143653	7.23893	3.86853	10.7499	1081.13	447.427	27.4962	46.5933	216.507
Amphibia	Temnospyla	Saar-Nahe	NHMB-MB.Am.1187	Micromelerpeton credneri	sediment	277.287	0.772348	0.304547	11.7199	6.08758	16.1521	1560.15	680.162	31.6444	67.9102	320.091
Amphibia	Temnospyla	Saar-Nahe	NHMB-MB.Am.1187	Micromelerpeton credneri	sediment	194.78	0.524527	0.192204	5.89079	3.44175	11.4157	1082.36	457.683	24.4385	43.2487	217.26
Amphibia	Temnospyla	Saar-Nahe	NHMB-MB.Am.1187	Micromelerpeton credneri	sediment	269.121	0.681181	0.279829	10.8038	5.98193	13.7933	1450.76	587.539	37.9049	65.9765	292.831
Amphibia	Temnospyla	Saar-Nahe	NHMB-MB.Am.1187	Micromelerpeton credneri	sediment	256.308	0.972826	0.268015	9.38155	6.22912	14.6987	1693.63	651.916	37.4351	49.3384	259.429
Amphibia	Temnospyla	Saar-Nahe	NHMB-MB.Am.1187	Micromelerpeton credneri	sediment	224.17	0.757402	0.28534	8.6105	4.32121	13.3789	1103.17	449.909	36.7659	45.0329	173.897
Amphibia	Temnospyla	Saar-Nahe	NHMB-MB.Am.1187	Micromelerpeton credneri	sediment	280.619	0.788405	0.253553	10.9081	5.5751	15.0318	1518.03	578.519	30.7831	55.5113	280.574
Amphibia	Temnospyla	Saar-Nahe	NHMB-MB.Am.1187	Micromelerpeton credneri	sediment	223.774	0.861043	0.280646	7.90486	4.62226	11.0257	1217.43	530.055	28.2017	51.373	207.453
Amphibia	Temnospyla	Saar-Nahe	NHMB-MB.Am.1187	Micromelerpeton credneri	sediment	246.257	0.935406	0.326011	9.85057	4.81369	11.8943	1372.59	571.358	24.4177	54.3069	262.68
Amphibia	Temnospyla	Saar-Nahe	NHMB-MB.Am.1187	Micromelerpeton credneri	sediment	237.889	0.854993	0.333739	8.00028	4.86435	13.2172	1338.68	617.46	22.8337	55.6205	277.971
Amphibia	Temnospyla	Saar-Nahe	NHMB-MB.Am.1187	Micromelerpeton credneri	sediment	272.206	0.850613	0.403366	8.8738	5.71121	15.2756	1438.34	734.081	34.7432	49.0613	233.975
Amphibia	Temnospyla	Saar-Nahe	NHMB-MB.Am.1187	Micromelerpeton credneri	sediment	243.508	0.851171	0.226211	8.07616	4.90442	11.756	1295.13	568.105	39.7803	49.3531	259.065
Amphibia	Temnospyla	Saar-Nahe	NHMB-MB.Am.1187	Micromelerpeton credneri	sediment	239.027	0.645276	0.242946	10.1196	5.08239	10.1388	1332.29	514.464	27.9009	48.6697	226.155
Amphibia	Temnospyla	Saar-Nahe	NHMB-MB.Am.1187	Micromelerpeton credneri	sediment	220.303	0.837346	0.198537	8.99671	4.44396	10.71	1328.94	607.585	29.3154	59.1627	215.561
Amphibia	Temnospyla	Saar-Nahe	NHMB-MB.Am.1187	Micromelerpeton credneri	sediment	251.292	0.583598	0.223232	9.89506	5.39481	12.8544	1401.86	580.535	35.5609	46.5958	275.896
Amphibia	Temnospyla	Saar-Nahe	NHMB-MB.Am.1187	Micromelerpeton credneri	sediment	243.374	0.940344	0.213738	7.50194	4.56911	12.1745	1312.45	568.955	30.2742	54.5936	264.067
Amphibia	Temnospyla	Saar-Nahe	NHMB-MB.Am.1187	Micromelerpeton credneri	sediment	240.135	0.958005	0.242532	9.27617	5.09452	12.1893	1272.56	591.348	26.2149	55.8747	243.594
Amphibia	Temnospyla	Saar-Nahe	NHMB-MB.Am.1187	Micromelerpeton credneri	sediment	264.139	1.22928	0.290895	9.22733	5.78745	12.7599	1502.27	621.316	30.9021	60.6793	311.944
Amphibia	Temnospyla	Saar-Nahe	NHMB-MB.Am.1187	Micromelerpeton credneri	sediment	287.719	1.3171	0.398908	9.7619	6.20181	14.5392	1753.85	765.963	41.5703	60.3792	301.486
Amphibia	Temnospyla	Saar-Nahe	NHMB-MB.Am.1187	Micromelerpeton credneri	sediment	193.47	0.894886	1.00759	6.6491	3.35964	7.89699	1022.9	444.395	33.288	43.4809	195.434
Amphibia	Temnospyla	Saar-Nahe	NHMB-MB.Am.1187	Micromelerpeton credneri	sediment	260.238	1.1335	0.770274	9.4372	5.56103	14.498	1347.29	578.531	28.936	68.6464	242.834
Amphibia	Temnospyla	Saar-Nahe	NHMB-MB.Am.1187	Micromelerpeton credneri	sediment	313.896	1.14841	0.510988	12.1457	7.27256	19.8344	1927.49	746.782	37.972	58.861	350.496
Amphibia	Temnospyla	Saar-Nahe	NHMB-MB.Am.1187	Micromelerpeton credneri	sediment	246.499	0.728716	0.40769	9.60235	5.00396	15.4958	1315.19	585.685	39.4281	54.8069	274.035
Amphibia	Temnospyla	Saar-Nahe	NHMB-MB.Am.1187	Micromelerpeton credneri	sediment	209.513	0.504254	0.23182	7.35991	3.80888	10.3963	1218.94	464.819	30.657	41.8671	219.412
Amphibia	Temnospyla	Saar-Nahe	NHMB-MB.Am.1187	Micromelerpeton credneri	sediment	215.894	0.715244	0.147425	7.61379	4.1952	9.85395	1184.59	455.614	26.6057	54.9891	239.733
Amphibia	Temnospyla	Saar-Nahe	NHMB-MB.Am.1187	Micromelerpeton credneri	sediment	201.604	0.898992	0.242653	6.86211	4.0622	9.41409	1072.31	469.283	30.2559	42.4999	176.12
Amphibia	Temnospyla	Saar-Nahe	NHMB-MB.Am.1187	Micromelerpeton credneri	sediment	211.177	1.65684	0.343737	7.90362	4.17165	10.7029	1205.05	416.152	27.3916	48.9758	245.399
Amphibia	Temnospyla	Saar-Nahe	NHMB-MB.Am.1187	Micromelerpeton credneri	sediment	324.197	1.69488	0.54331	11.9582	7.21501	17.3846	1923.96	669.56	35.5311	74.5266	383.388
Amphibia	Temnospyla	Saar-Nahe	NHMB-MB.Am.1187	Micromelerpeton credneri	sediment	299.568	1.41062	0.356605	11.5776	6.80022	18.4759	1778.74	691.223	30.7155	78.4342	402.209
Amphibia	Temnospyla	Saar-Nahe	NHMB-MB.Am.1187	Micromelerpeton credneri	sediment	299.077	1.51104	0.430102	10.8145	6.74444	19.9126	1711.52	750.106	39.1752	63.1367	327.35
Amphibia	Temnospyla	Saar-Nahe	NHMB-MB.Am.1187	Micromelerpeton credneri	sediment	179.34	1.20375	0.150486	6.73438	3.42965	9.39263	958.312	476.884	21.9959	40.7671	156.675
Amphibia	Temnospyla	Saar-Nahe	NHMB-MB.Am.1187	Micromelerpeton credneri	sediment	224.403	1.14221	0.29597	9.08965	4.37548	10.3215	1161.54	443.054	29.944	38.3987	205.428
Amphibia	Temnospyla	Saar-Nahe	NHMB-MB.Am.1187	Micromelerpeton credneri	sediment	284.343	1.55041	0.441475	9.80071	6.71346	13.4712	1685.18	682.719	38.0256	46.3579	392.218
Amphibia	Temnospyla	Saar-Nahe	NHMB-MB.Am.1187	Micromelerpeton credneri	sediment	262.669	1.55021	0.291079	9.61628	5.51534	14.4333	1480.11	551.605	27.5787	49.5654	312.141
Amphibia	Temnospyla	Saar-Nahe	NHMB-MB.Am.1187	Micromelerpeton credneri	sediment	225.9	0.687649	0.318185	7.63139	4.47275	12.1904	1247	492.954	46.2862	38.5288	267.961
Amphibia	Temnospyla	Saar-Nahe	NHMB-MB.Am.1187	Micromelerpeton credneri	sediment	235.441	0.594099	0.320715	9.00533	4.96537	10.9824	1441.98	639.61	29.4658	42.4758	255.251
Amphibia	Temnospyla	Saar-Nahe	NHMB-MB.Am.1187	Micromelerpeton credneri	sediment	219.3	0.945532	0.239374	8.22873	4.98714	10.2045	1227.52	444.43	32.342	53.9483	190.578
Amphibia	Temnospyla	Saar-Nahe	NHMB-MB.Am.1187	Micromelerpeton credneri	sediment	262.155	1.50537	0.332284	9.62175	4.86419	12.8946	1497.98	606.157	43.968	60.2719	267.734
Amphibia	Temnospyla	Saar-Nahe	NHMB-MB.Am.1187	Micromelerpeton credneri	sediment	302.54	1.26769	0.332924	11.5294	5.65043	17.0443	1736.47	695.845	46.7309	70.5486	258.806
Amphibia	Temnospyla	Saar-Nahe	NHMB-MB.Am.1187	Micromelerpeton credneri	sediment	297.445	1.59759	0.385775	10.9754	6.55272	15.7332	1864.25	662.033	31.524	61.9006	389.282
Amphibia	Temnospyla	Saar-Nahe	NHMB-MB.Am.1187	Micromelerpeton credneri	sediment	276.276	1.79206	0.361168	8.92531	6.40291	13.0449	1680.74	612.905	45.7105	64.0105	297.747
Amphibia	Temnospyla	Saar-Nahe	NHMB-MB.Am.1187	Micromelerpeton credneri	sediment	182.863	1.17807	0.288761	6.69644	3.70774	11.2239	1001.82	420.061	24.4771	42.1464	231.92
Amphibia	Temnospyla	Saar-Nahe	NHMB-MB.Am.1187	Micromelerpeton credneri	sediment	224.122	1.52498	0.346998	8.426	4.52087	12.6412	1313.28	447.029	27.6515	50.6463	235.93
Amphibia	Temnospyla	Saar-Nahe	NHMB-MB.Am.1187	Micromelerpeton credneri	sediment	245.587	2.02726	0.337285	8.65201	5.73189	11.6058	1370.89	542.153	37.9111	48.8795	316.788
Amphibia	Temnospyla	Saar-Nahe	NHMB-MB.Am.1187	Micromelerpeton credneri	sediment	230.278	2.11563	0.335488	8.79381	5.28519	12.1974	1436.35	575.456	31.151	60.7738	297.264
Amphibia	Temnospyla	Saar-Nahe	NHMB-MB.Am.1187	Micromelerpeton credneri	sediment	219.476	0.58183	0.265233	8.41513	4.1507	8.51931	1168.44	484.842	25.6509	41.5986	235.446
Amphibia	Temnospyla	Saar-Nahe	NHMB-MB.Am.1187	Micromelerpeton credneri	sediment	251.696	0.846199	0.214968	8.33732	5.38914	14.103	1482.84	546.795	32.917	52.4672	313.331
Amphibia	Temnospyla	Saar-Nahe	NHMB-MB.Am.1187	Micromelerpeton credneri	sediment	214.826	0.936886	0.265089	8.08004	4.98221	10.5369	1212.34	489.885	31.2451	43.9519	264.37
Amphibia	Temnospyla	Saar-Nahe	NHMB-MB.Am.1187	Micromelerpeton credneri	sediment	260.259	1.51719	0.331211	9.66651	5.62509	14.2811	1454.16	618.804	34.7301	60.0774	293.857
Amphibia	Temnospyla	Saar-Nahe	NHMB-MB.Am.1187	Micromelerpeton credneri	sediment	287.138	1.32232	0.490532	10.6771	5.97583	17.649	1701.77	651.487	39.5184	64.8281	304.898
Amphibia	Temnospyla	Saar-Nahe	NHMB-MB.Am.1187	Micromelerpeton credneri	sediment	281.488	2.12064	0.556827	9.48908	6.6636	16.0968	1725.53	538.655	33.657	56.1419	305.119
Amphibia	Temnospyla	Saar-Nahe	NHMB-MB.Am.1187	Micromelerpeton credneri	sediment	285.805	1.58769	0.459544	10.1385	5.63482	16.8048	1635.03	623.193	41.8857	62.1046	297.697
Amphibia	Temnospyla	Saar-Nahe	NHMB-MB.Am.1187	Micromelerpeton credneri	sediment	212.098	0.854144	0.229678	8.31788	4.05772	12.1054	1160.69	476.403	23.1799	36.7396	246.369
Amphibia	Temnospyla	Saar-Nahe	NHMB-MB.Am.1187	Micromelerpeton credneri	sediment	208.147	1.20999	0.257793	7.59316	4.77294	10.5239	1172.18	471.615	28.8059	56.9481	255.338
Amphibia	Temnospyla	Saar-Nahe	NHMB-MB.Am.1187	Micromelerpeton credneri	sediment	256.201	1.1779	0.286589	8.78897	4.82458	11.2592	1354.56	515.851	39.4957	59.7811	241.684
Amphibia	Temnospyla	Saar-Nahe	NHMB-MB.Am.1187	Micromelerpeton credneri	sediment	253.457	1.13589	0.418412	9.0773	5.69893	14.8587	1563.74	663.88	33.968	54.0502	270.385
Amphibia	Temnospyla	Saar-Nahe	NHMB-MB.Am.1187	Micromelerpeton credneri	sediment	211.81	0.454735	0.259509	7.42213	3.84375	14.3392	1095.83	522.761	29.8031	40.6066	195.699
Amphibia	Temnospyla	Saar-Nahe	NHMB-MB.Am.1187	Micromelerpeton credneri	sediment	285.147	0.69893	0.368103	11.3179	6.00904	18.1964	1611.58	550.589	32.9741	66.442	285.131
Amphibia	Temnospyla	Saar-Nahe	NHMB-MB.Am.1187	Micromelerpeton credneri	sediment	310.212	1.327	0.550464	12.4657	7.38572	19.6731	1995.41	757.019	38.9697	77.0415	364.273
Amphibia	Temnospyla	Saar-Nahe	NHMB-MB.Am.1187	Micromelerpeton credneri	sediment	257.698	3.03852	0.337022	9.1738	4.51505	12.472	1247.84	545.366	41.1756	56.1677	247.857
Amphibia	Temnospyla	Saar-Nahe	NHMB-MB.Am.1187	Micromelerpeton credneri	sediment	247.652	1.05183	0.24515	9.18652	4.81323	9.79072	1428.48	579.454	35.6066	57.7057	267.243
Amphibia	Temnospyla	Saar-Nahe	NHMB-MB.Am.1187	Micromelerpeton credneri	sediment	242.715	1.00504	0.332768	8.56936	4.8291	10.2645	1497.98	618.044	38.2164	54.2006	322.352
Amphibia	Temnospyla	Saar-Nahe	NHMB-MB.Am.1187	Micromelerpeton credneri	sediment	267.169	1.09556	0.393067	8.54594	5.85638	14.4373	1538.43	583.131	35.946	52.0583	272.821
Amphibia	Temnospyla	Saar-Nahe	NHMB-MB.Am.1187	Micromelerpeton credneri	sediment	253.477	1.00293	0.267098	8.74135	5.63963	16.3005	1437.65	547.199	33.1617	54.0865	285.598
Amphibia	Temnospyla	Saar-Nahe	NHMB-MB.Am.1187	Micromelerpeton credneri	sediment	212.85	1.28788	0.323858	7.52446	4.47405	10.4193	1169.17	481.911	36.3847	56.3459	243.353
Amphibia	Temnospyla	Saar-Nahe	NHMB-MB.Am.1187	Micromelerpeton credneri	sediment	263.814	1.79596	0.475613	10.9406	6.29231	14.7362	1647.47	628.849	45.3778	71.0204	316.91
Amphibia	Temnospyla	Saar-Nahe	NHMB-MB.Am.1187	Micromelerpeton credneri	sediment	218.963	1.17605	0.317435	7.7248	4.70896	13.2379	1145.28	488.214	25.9239	49.2485	208.575
Amphibia	Temnospyla	Saar-Nahe	NHMB-MB.Am.1187	Micromelerpeton credneri	sediment	244.499	0.674175	0.262748	9.27197	5.38219	11.4846	1219.16	500.483	29.3596	49.5781	212.928
Amphibia	Temnospyla	Saar-Nahe	NHMB-MB.Am.1187	Micromelerpeton credneri	sediment	287.027	0.829575	0.3802	9.62347	5.60548	15.3943	1549.7	737.732	44.5035	68.4762	322.759
Amphibia	Temnospyla	Saar-Nahe	NHMB-MB.Am.1187	Micromelerpeton credneri	sediment	263.717	0.955904	0.398338	9.45633	5.34142	17.5694	1497.55	596.73	34.9339	67.8296	247.324
Amphibia	Temnospyla	Saar-Nahe	NHMB-MB.Am.1187	Micromelerpeton credneri	sediment	280.256	1.49401	0.476578	12.0822	5.79212	12.8644	1661.35	650.571	31.1552	52.437	399.995
Amphibia	Temnospyla	Saar-Nahe	NHMB-MB.Am.1187	Micromelerpeton credneri	sediment	243.11	1.45622	0.32874	7.63789	4.83315	16.4643	1352.79	590.634	34.471	58.4123	279.76
Amphibia	Temnospyla	Saar-Nahe	NHMB-MB.Am.1187	Micromelerpeton credneri	sediment	278.779	1.51407	0.411428	10.5597	6.16803	13.5632	1743.07	625.823	37.1251	58.7992	312.082
Amphibia	Temnospyla	Saar-Nahe	NHMB-MB.Am.1187	Micromelerpeton credneri	sediment	238.782	0.909298	0.321296	9.05926	4.89113	13.6168	1344.62	503.204	36.079	60.7899	252.741
Amphibia	Temnospyla	Saar-Nahe	NHMB-MB.Am.1187	Micromelerpeton credneri	sediment	247.088	1.09914	0.366799	8.67114	4.3189	12.9483	1468.87	576.171	37.9949	58.7851	281.546
Amphibia	Temnospyla	Saar-Nahe	NHMB-MB.Am.1187	Micromelerpeton credneri	sediment	230.075	1.43504	0.299187	7.98831	4.83834	10.8684	1348.19	469.54	31.0875	50.946	213.594
Amphibia	Temnospyla	Saar-Nahe	NHMB-MB.Am.1187	Micromelerpeton credneri	sediment	287.735	1.48079	0.441038	10.3715	6.21399	16.1495	1595.08	626.138	40.5205	57.5772	315.301
Amphibia	Temnospyla	Saar-Nahe	NHMB-MB.Am.1187	Micromelerpeton credneri	sediment	236.001	1.0141	0.254296	8.59077	4.5301	13.9027	1149.68	485.303	26.7707	51.7218	211.803
Amphibia	Temnospyla	Saar-Nahe	NHMB-MB.Am.1187	Micromelerpeton credneri	sediment	237.68	0.766578	0.23949	9.19692	4.25036	13.2186	1162.68	569.646	32.3577	49.1768	243.472
Amphibia	Temnospyla	Saar-Nahe	NHMB-MB.Am.1187	Micromelerpeton credneri	sediment	200.348	0.927027	0.213981	7.41355	4.28589	9.68886	1041.1	395.483	26.9527	48.1909	201.222
Amphibia	Temnospyla	Saar-Nahe	NHMB-MB.Am.1187	Micromelerpeton credneri	sediment	264.66	1.42633	0.340602	9.50018	6.42201	14.0419	1615.43	549.322	34.9549	60.4664	280.67
Amphibia	Temnospyla	Saar-Nahe	NHMB-MB.Am.1187	Micromelerpeton credneri	sediment	252.626	1.81243	0.315963	9.52724	5.23325	14.0238	1550.59	604.405	33.8125	55.0256	322.976
Amphibia	Temnospyla	Saar-Nahe	NHMB-MB.Am.1187	Micromelerpeton credneri	sediment	284.212	1.67278	0.350262	10.1039	6.12622	12.3579	1592.74	540.183	36.8735	52.1878	306.928
Amphibia	Temnospyla	Saar-Nahe	NHMB-MB.Am.1187	Micromelerpeton credneri	sediment	255.673	1.33099	0.344885	9.0031	5.84366	15.1281	1504.17	599.287	42.9087	58.7276	290.247
Amphibia	Temnospyla	Saar-Nahe	NHMB-MB.Am.1187	Micromelerpeton credneri	sediment	310.97	1.41	0.415855	11.2207	7.14357	18.581	1779.2	713.509	43.4944	73.3415	293.792
Amphibia	Temnospyla	Saar-Nahe	NHMB-MB.Am.1187	Micromelerpeton credneri	sediment	247.124	1.36754	0.320201	9.74015	5.12336	12.5933	1341.46	515.92	28.6014	44.8311	290.402
Amphibia	Temnospyla	Saar-Nahe	NHMB-MB.Am.1187	Micromelerpeton credneri	sediment	257.917	1.56637	0.348913	8.73492	4.77415	17.0566	1310.53	530.731	38.4351	49.7133	252.059
Amphibia	Temnospyla	Saar-Nahe	NHMB-MB.Am.1187	Micromelerpeton credneri	sediment	238.954	1.7578	0.368925	8.62837	4.90152	12.6646	1291.76	483.83	36.6654	50.7401	218.64
Amphibia	Temnospyla	Saar-Nahe	NHMB-MB.Am.1187	Micromelerpeton credneri	sediment	312.798	1.72699	0.383991	11.6244	5.769	16.6744	1564.66	614.042	37.3147	76.7036	310.6
Amphibia	Anura	Rott	NHML-30271	Palaeobatrachus diluvianus	ROI 2	1724.33	3.48199	1.55664	34.6816	24.409	40.3525	75.5494	28.1237	100.768	231.67	201.036
Amphibia	Anura	Rott	NHML-30271	Palaeobatrachus diluvianus	ROI 2	1234.35	2.50528	1.05673	26.5262	17.9904	45.6809	55.4294	23.2054	78.8709	204.003	145.166
Amphibia	Anura	Rott	NHML-30271	Palaeobatrachus diluvianus	ROI 2	1043.47	2.26057	0.634099	23.5219	15.0594	47.4554	61.6501	18.6399	86.2263	189.741	148.519
Amphibia	Anura	Rott	NHML-30271	Palaeobatrachus diluvianus	ROI 2	806.942	1.94006	0.49608	16.86	11.642	48.7168	54.5563	19.2804	60.702	131.528	124.918
Amphibia	Anura	Rott	NHML-30271	Palaeobatrachus diluvianus	ROI 2	713.549	2.33505	0.438266	16.566	12.1114	58.0394	69.0022	13.2025	53.0875	131.328	97.1699
Amphibia	Anura	Rott	NHML-30271	Palaeobatrachus diluvianus	ROI 2	729.638	2.16168	0.538092	16.5145	11.1597	55.5088	74.4291	12.3975	55.598	198.567	104.754
Amphibia	Anura	Rott	NHML-30271	Palaeobatrachus diluvianus	ROI 2	665.442	1.47049	0.385919	16.2047	9.83683	51.804	69.1748	16.76	56.0647	179.204	85.3442
Amphibia	Anura	Rott	NHML-30271	Palaeobatrachus diluvianus	ROI 2	1439.35	2.81731	1.2108	31.7117	20.1159	44.4106	61.4019	23.0851	104.255	230.292	200
Amphibia	Anura	Rott	NHML-30271	Palaeobatrachus diluvianus	ROI 2	1076.29	2.49654	0.841457	22.9101	15.6836	46.7676	56.4678	26.4505	59.8547	180.921	133.78
Amphibia	Anura	Rott	NHML-30271	Palaeobatrachus diluvianus	ROI 2	878.055	2.34262	0.667384	20.3476	14.3834	51.2086	52.0497	19.2741	65.0167	151.534	118.736
Amphibia	Anura	Rott	NHML-30271	Palaeobatrachus diluvianus	ROI 2	809.891	1.67231	0.667894	18.297	13.775	58.2147	71.8121	19.1691	64.8306	155.418	116.243
Amphibia	Anura	Rott	NHML-30271	Palaeobatrachus diluvianus	ROI 2	632.364	1.93382	0.380637	16.1443	10.1666	57.3014	70.3996	17.6326	50.9602	126.065	70.5259
Amphibia	Anura	Rott	NHML-30271	Palaeobatrachus diluvianus	ROI 2	742.243	1.86219	0.533145	17.214	12.3525	58.3756	74.9053	19.1019	55.8117	170.659	131.445
Amphibia	Anura	Rott	NHML-30271	Palaeobatrachus diluvianus	ROI 2	779.564	1.9621	0.45428	17.5894	11.1766	51.2423	67.7128	16.1067	77.2175	167.154	103.983
Amphibia	Anura	Rott	NHML-30271	Palaeobatrachus diluvianus	ROI 2	1259.51	2.55593	1.03655	25.7844	16.9779	53.1404	65.7015	25.8005	107.101	196.732	137.168
Amphibia	Anura	Rott	NHML-30271	Palaeobatrachus diluvianus	ROI 2	1067.59	1.84166	0.959387	22.8075	16.957	53.1369	64.1341	22.7595	73.9921	135.369	122.568
Amphibia	Anura	Rott	NHML-30271	Palaeobatrachus diluvianus	ROI 2	777.62	1.71414	0.745822	18.4603	13.3013	55.0394	53.515	16.9971	56.5118	135.475	106.475
Amphibia	Anura	Rott	NHML-30271	Palaeobatrachus diluvianus	ROI 2	784.597	2.02515	0.529532	17.7324	13.098	55.4483	61.6697	21.5518	58.0935	151.801	146.272
Amphibia	Anura	Rott	NHML-30271	Palaeobatrachus diluvianus	ROI 2	791.291	2.06488	0.574788	18.4557	12.5087	60.6425	81.002	14.8214	57.1625	169.196	119.94
Amphibia	Anura	Rott	NHML-30271	Palaeobatrachus diluvianus	ROI 2	1095.62	2.29978	0.820749	23.2313	15.3788	57.5227	77.961	23.8039	69.9298	210.343	149.497
Amphibia	Anura	Rott	NHML-30271	Palaeobatrachus diluvianus	ROI 2	1008.75	1.93513	0.671309	20.8531	13.5706	56.0146	71.9263	19.3231	84.9174	185.341	119.671
Amphibia	Anura	Rott	NHML-30271	Palaeobatrachus diluvianus	ROI 2	954.1	1.67304	0.625335	20.8795	13.542	47.5536	67.582	20.7656	80.484	184.038	129.903
Amphibia	Anura	Rott	NHML-30271	Palaeobatrachus diluvianus	ROI 2	851.938	1.67422	0.565019	17.9618	13.7046	52.0217	53.4945	16.3481	58.3803	161.376	79.9969
Amphibia	Anura	Rott	NHML-30271	Palaeobatrachus diluvianus	ROI 2	768.847	1.76561	0.512793	16.4866	12.7002	62.4223	57.905	17.6304	67.0711	138.611	101.908
Amphibia	Anura	Rott	NHML-30271	Palaeobatrachus diluvianus	ROI 2	723.669	1.84387	0.588332	16.9751	12.8896	64.717	66.0553	17.6268	56.8605	164.937	100.217
Amphibia	Anura	Rott	NHML-30271	Palaeobatrachus diluvianus	ROI 2	670.221	1.67535	0.484104	14.7532	11.278	56.8862	85.3705	14.9093	65.3176	118.103	85.9475
Amphibia	Anura	Rott	NHML-30271	Palaeobatrachus diluvianus	ROI 2	906.013	2.24564	0.812864	21.4259	15.2345	61.9809	87.9136	18.6314	72.1014	208.004	120.515
Amphibia	Anura	Rott	NHML-30271	Palaeobatrachus diluvianus	ROI 2	834.381	1.99723	0.429698	17.6514	12.4264	47.1462	72.8321	17.4277	60.3086	155.917	116.617
Amphibia	Anura	Rott	NHML-30271	Palaeobatrachus diluvianus	ROI 2	750.041	1.72302	0.603064	18.3093	13.027	49.1834	59.1031	15.3335	66.0375	150.123	105.116
Amphibia	Anura	Rott	NHML-30271	Palaeobatrachus diluvianus	ROI 2	713.369	1.38487	0.568821	17.022	12.1976	57.7996	59.7825	14.3098	42.7999	145.806	113.437
Amphibia	Anura	Rott	NHML-30271	Palaeobatrachus diluvianus	ROI 2	704.89	1.33538	0.518772	16.806	12.6608	58.6804	69.3588	15.6956	57.2773	142.695	94.2596
Amphibia	Anura	Rott	NHML-30271	Palaeobatrachus diluvianus	ROI 2	726.684	1.56202	0.551452	17.5508	11.5634	67.2151	74.5352	17.5676	63.4696	161.665	126.04
Amphibia	Anura	Rott	NHML-30271	Palaeobatrachus diluvianus	ROI 2	802.599	1.78253	0.546468	17.818	13.1434	59.3681	72.1004	15.7227	59.5414	177.723	120.032
Amphibia	Anura	Rott	NHML-30271	Palaeobatrachus diluvianus	ROI 2	934.982	2.47953	0.690267	19.3928	14.958	53.4481	68.6605	19.09	83.7495	169.77	116.289
Amphibia	Anura	Rott	NHML-30271	Palaeobatrachus diluvianus	ROI 2	795.39	1.65487	0.49102	17.5913	12.8135	37.9146	55.9285	17.6158	60.083	180.045	121.219
Amphibia	Anura	Rott	NHML-30271	Palaeobatrachus diluvianus	ROI 2	874.566	1.63045	0.750625	20.1684	15.0246	56.3829	67.4732	22.69	67.5752	156.212	103.809
Amphibia	Anura	Rott	NHML-30271	Palaeobatrachus diluvianus	ROI 2	791.852	1.65404	0.552893	18.0972	12.5902	57.8893	64.2169	16.886	48.9663	171.887	110.081
Amphibia	Anura	Rott	NHML-30271	Palaeobatrachus diluvianus	ROI 2	588.08	1.61388	0.466343	13.9341	12.5281	53.1664	78.5001	13.8203	54.3895	159.788	67.1304
Amphibia	Anura	Rott	NHML-30271	Palaeobatrachus diluvianus	ROI 2	578.09	1.5678	0.498276	14.5427	11.8866	57.321	82.7994	18.3936	50.0325	130.15	100.512
Amphibia	Anura	Rott	NHML-30271	Palaeobatrachus diluvianus	ROI 2	811.25	1.78039	0.62481	17.7966	12.753	49.6727	68.5104	15.1112	59.4698	170.521	122.335
Amphibia	Anura	Rott	NHML-30271	Palaeobatrachus diluvianus	ROI 2	764.612	1.95768	0.463742	17.8788	12.0758	38.423	66.8381	13.0451	71.8738	217.429	81.3883
Amphibia	Anura	Rott	NHML-30271	Palaeobatrachus diluvianus	ROI 2	763.684	1.44216	0.573446	17.3295	11.3067	33.1781	56.2885	18.4654	63.5864	185.1	90.5343
Amphibia	Anura	Rott	NHML-30271	Palaeobatrachus diluvianus	ROI 1	1728.09	3.71071	1.6099	36.0264	25.407	37.5496	90.8495	25.6432	92.6462	285.557	156.209
Amphibia	Anura	Rott	NHML-30271	Palaeobatrachus diluvianus	ROI 1	2538.68	5.76399	2.85178	52.5863	40.9219	42.0914	96.6077	46.3002	158.633	339.176	292.366
Amphibia	Anura	Rott	NHML-30271	Palaeobatrachus diluvianus	ROI 1	2087.11	4.16089	2.43361	40.6734	29.2555	39.5121	58.8315	29.6971	150.264	255.716	260.794
Amphibia	Anura	Rott	NHML-30271	Palaeobatrachus diluvianus	ROI 1	2176.21	4.55874	1.98405	46.2633	30.3816	35.1442	85.2677	37.2955	142.963	326.73	219.978
Amphibia	Anura	Rott	NHML-30271	Palaeobatrachus diluvianus	ROI 1	1930.39	3.72993	1.54857	37.1109	26.4916	31.4815	85.4028	34.4022	145.939	223.403	217.669
Amphibia	Anura	Rott	NHML-30271	Palaeobatrachus diluvianus	ROI 1	1937.56	3.36728	1.5893	40.3967	25.1158	33.2927	114.169	35.4798	134.327	273.295	237.347
Amphibia	Anura	Rott	NHML-30271	Palaeobatrachus diluvianus	ROI 1	2027.97	4.39318	1.76492	43.0788	31.4699	42.0597	122.95	34.5408	126.749	323.672	242.824
Amphibia	Anura	Rott	NHML-30271	Palaeobatrachus diluvianus	ROI 1	1654.99	3.26558	1.55798	33.8871	24.5963	42.5756	73.6881	34.8002	103.119	262.657	212.987
Amphibia	Anura	Rott	NHML-30271	Palaeobatrachus diluvianus	ROI 1	1935.94	2.79832	1.97326	39.4031	27.3467	39.2336	114.341	36.8825	125.679	244.001	207.991
Amphibia	Anura	Rott	NHML-30271	Palaeobatrachus diluvianus	ROI 1	1956.1	3.11746	1.9167	40.8121	28.0965	48.4515	86.8724	28.6316	123.41	270.124	270.201
Amphibia	Anura	Rott	NHML-30271	Palaeobatrachus diluvianus	ROI 1	2725.17	5.37693	2.91308	55.9519	42.5744	37.9902	190.536	46.2254	231.946	400.678	310.137
Amphibia	Anura	Rott	NHML-30271	Palaeobatrachus diluvianus	ROI 1	2084.28	3.83843	1.98978	44.7181	28.7986	35.3451	114.978	34.9131	139.256	311.581	175.315
Amphibia	Anura	Rott	NHML-30271	Palaeobatrachus diluvianus	ROI 1	2362.92	4.76155	2.57187	51.1826	35.24	40.1324	140.76	45.549	130.369	373.572	264.995
Amphibia	Anura	Rott	NHML-30271	Palaeobatrachus diluvianus	ROI 1	2372.48	5.09173	2.70982	48.9069	35.9871	39.1826	116.278	37.2666	146.662	319.85	243.62
Amphibia	Anura	Rott	NHML-30271	Palaeobatrachus diluvianus	ROI 1	1995.58	4.0184	1.70955	38.9147	30.2997	38.2703	109.208	31.1438	135.183	313.27	249.607
Amphibia	Anura	Rott	NHML-30271	Palaeobatrachus diluvianus	ROI 1	2505.28	4.03841	2.656	51.0193	40.2967	38.5083	121.867	40.1429	143.037	309.635	313.563
Amphibia	Anura	Rott	NHML-30271	Palaeobatrachus diluvianus	ROI 1	2252.07	4.3455	2.30687	46.062	33.7458	37.8526	109.325	41.3589	139.234	277.37	275.686
Amphibia	Anura	Rott	NHML-30271	Palaeobatrachus diluvianus	ROI 1	1864.75	3.67094	1.68394	37.8767	26.3108	38.24	97.9163	40.4538	102.099	292.468	210.596
Amphibia	Anura	Rott	NHML-30271	Palaeobatrachus diluvianus	ROI 1	2021.06	4.16449	1.81963	41.3437	29.9327	32.6535	139.418	36.6097	118.544	338.835	313.785
Amphibia	Anura	Rott	NHML-30271	Palaeobatrachus diluvianus	ROI 1	2224.79	4.3683	1.8952	42.7009	34.7058	35.778	102.073	39.0955	153.859	308.149	286.053
Amphibia	Anura	Rott	NHML-30271	Palaeobatrachus diluvianus	ROI 1	2220.08	4.68586	1.87192	46.851	33.0798	39.1632	99.5105	37.6251	155.866	305.93	204.401
Amphibia	Anura	Rott	NHML-30271	Palaeobatrachus diluvianus	ROI 1	2406.55	4.99742	2.49426	53.1481	36.1568	34.5198	100.016	40.4276	142.572	302.158	290.477
Amphibia	Anura	Rott	NHML-30271	Palaeobatrachus diluvianus	ROI 1	2491.14	5.77114	2.93161	59.8795	36.697	43.7045	126.977	46.9763	157.249	359.142	271.981
Amphibia	Anura	Rott	NHML-30271	Palaeobatrachus diluvianus	ROI 1	2421.36	4.7573	2.81521	46.9065	35.1479	34.5356	141.592	50.7494	142.071	385.009	259.215
Amphibia	Anura	Rott	NHML-30271	Palaeobatrachus diluvianus	ROI 1	1505.7	3.40632	1.18567	32.646	22.2957	36.3054	91.8084	26.0118	94.7293	208.78	163.499
Amphibia	Anura	Rott	NHML-30271	Palaeobatrachus diluvianus	ROI 1	1651.55	4.63832	1.22666	35.2612	26.4525	44.2964	127.839	31.2703	90.6783	242.614	176.674
Amphibia	Anura	Rott	NHML-30271	Palaeobatrachus diluvianus	ROI 1	2153.06	5.81081	3.2872	46.8823	35.9746	48.9428	102.866	39.0277	124.794	280.756	273.931
Amphibia	Anura	Rott	NHML-30271	Palaeobatrachus diluvianus	ROI 1	2151.82	4.74351	2.12693	46.307	32.3657	36.9553	99.0423	44.603	137.374	235.56	244.206
Amphibia	Anura	Rott	NHML-30271	Palaeobatrachus diluvianus	ROI 1	2240.12	3.81719	2.17194	45.8364	30.7558	31.1236	103.089	36.6355	122.746	308.27	261.638
Amphibia	Anura	Rott	NHML-30271	Palaeobatrachus diluvianus	ROI 1	2431.91	4.10151	2.35614	51.3896	36.7319	38.0562	102.027	39.0946	185.042	301.549	370.812
Amphibia	Anura	Rott	NHML-30271	Palaeobatrachus diluvianus	ROI 5	1293.98	2.83685	5.12898	27.1705	17.3938	27.6678	64.6787	25.4216	109.91	199.303	168.527
Amphibia	Anura	Rott	NHML-30271	Palaeobatrachus diluvianus	ROI 5	1417.53	3.74058	5.68952	31.6871	20.018	31.5319	63.5052	21.4421	111.032	255.53	145.996
Amphibia	Anura	Rott	NHML-30271	Palaeobatrachus diluvianus	ROI 5	1357.21	3.37038	5.89505	26.2904	19.5655	30.6958	54.4642	24.3214	97.1664	234.675	182.577
Amphibia	Anura	Rott	NHML-30271	Palaeobatrachus diluvianus	ROI 5	1684.05	3.6542	5.54554	32.7335	23.4831	31.798	64.0623	26.7475	114.981	279.525	203.878
Amphibia	Anura	Rott	NHML-30271	Palaeobatrachus diluvianus	ROI 5	1853.05	4.02705	5.5811	35.9125	27.0634	35.4325	73.3262	32.832	124.041	268.452	227.733
Amphibia	Anura	Rott	NHML-30271	Palaeobatrachus diluvianus	ROI 5	1654.16	3.30269	4.86523	36.6965	23.5226	30.707	79.9761	27.9701	106.838	273.584	207.188
Amphibia	Anura	Rott	NHML-30271	Palaeobatrachus diluvianus	ROI 5	1770.03	3.47317	5.64964	35.0219	24.2079	35.1129	95.6241	32.8715	115.924	269.849	172.733
Amphibia	Anura	Rott	NHML-30271	Palaeobatrachus diluvianus	ROI 5	1881.5	4.28636	5.3676	35.8157	27.115	32.6006	73.0246	27.9031	120.27	328.019	234.068
Amphibia	Anura	Rott	NHML-30271	Palaeobatrachus diluvianus	ROI 5	1780.21	3.80599	5.16323	37.323	25.544	31.3593	86.4758	32.3792	132.457	337.636	182.939
Amphibia	Anura	Rott	NHML-30271	Palaeobatrachus diluvianus	ROI 5	1527.39	3.72512	5.98563	29.6411	21.3681	30.8571	60.1563	28.5696	92.4122	221.539	164.817
Amphibia	Anura	Rott	NHML-30271	Palaeobatrachus diluvianus	ROI 5	1636.1	4.02202	6.72215	31.1566	21.8846	31.6366	64.6434	25.6192	99.2232	257.05	228.341
Amphibia	Anura	Rott	NHML-30271	Palaeobatrachus diluvianus	ROI 5	1587.99	3.35733	6.61532	30.4994	22.4434	31.6115	66.1478	30.7696	97.5033	233.744	155.088
Amphibia	Anura	Rott	NHML-30271	Palaeobatrachus diluvianus	ROI 5	1859.67	4.74159	7.26499	39.9648	27.4501	40.124	64.9529	28.6933	119.87	287.364	218.709
Amphibia	Anura	Rott	NHML-30271	Palaeobatrachus diluvianus	ROI 5	1881.31	5.22459	7.09053	37.775	28.5826	36.6836	78.85	28.898	122.475	270.54	231.283
Amphibia	Anura	Rott	NHML-30271	Palaeobatrachus diluvianus	ROI 5	1728.35	4.22687	6.46671	32.8287	22.9073	35.8846	61.6584	26.6377	103.168	259.29	181.555
Amphibia	Anura	Rott	NHML-30271	Palaeobatrachus diluvianus	ROI 5	1621	3.55365	5.33069	34.058	20.9194	31.7222	58.7978	28.757	125.924	277.039	227.428
Amphibia	Anura	Rott	NHML-30271	Palaeobatrachus diluvianus	ROI 5	1707.93	3.39682	4.9768	34.2119	21.2996	31.0756	67.8468	32.355	111.007	250.463	208.942
Amphibia	Anura	Rott	NHML-30271	Palaeobatrachus diluvianus	ROI 5	1802.98	3.82033	5.27628	38.4442	24.8096	33.3563	79.9739	33.9864	101.584	304.409	216.7
Amphibia	Anura	Rott	NHML-30271	Palaeobatrachus diluvianus	ROI 5	1617.49	3.52525	6.0062	35.5908	22.4118	31.5547	52.8418	27.8927	103.407	266.966	193.606
Amphibia	Anura	Rott	NHML-30271	Palaeobatrachus diluvianus	ROI 5	1627.8	4.27596	7.65845	30.5808	22.4919	35.5317	55.4893	32.0841	95.8982	260.549	244.813
Amphibia	Anura	Rott	NHML-30271	Palaeobatrachus diluvianus	ROI 5	1911.54	4.6444	7.19784	37.795	27.1786	39.0698	69.1419	30.4578	112.815	242.982	214.52
Amphibia	Anura	Rott	NHML-30271	Palaeobatrachus diluvianus	ROI 5	2311.37	5.32316	9.22033	47.2293	35.168	46.1244	91.0493	43.6363	125.261	355.987	292.501
Amphibia	Anura	Rott	NHML-30271	Palaeobatrachus diluvianus	ROI 5	1780.62	4.96076	7.9924	34.6392	26.4232	37.2751	78.2252	36.9727	133.662	377.21	177.502
Amphibia	Anura	Rott	NHML-30271	Palaeobatrachus diluvianus	ROI 5	1942.4	4.71991	7.71661	38.6779	28.8153	30.8428	63.6605	26.2664	128.322	299.08	138.364
Amphibia	Anura	Rott	NHML-30271	Palaeobatrachus diluvianus	ROI 5	1705.64	4.05565	7.01071	33.0922	23.9849	30.8957	67.8952	33.3421	106.614	312.599	227.142
Amphibia	Anura	Rott	NHML-30271	Palaeobatrachus diluvianus	ROI 5	1574.64	3.28116	5.38422	31.5508	20.0103	31.388	62.2373	25.8764	97.1356	259.153	216.962
Amphibia	Anura	Rott	NHML-30271	Palaeobatrachus diluvianus	ROI 5	1793.97	3.49754	6.89799	34.4489	25.5423	35.9223	67.7736	28.3733	120.121	225.1	252.042
Amphibia	Anura	Rott	NHML-30271	Palaeobatrachus diluvianus	ROI 5	1578.99	4.0669	5.70615	31.8036	21.6052	31.1986	54.4257	27.884	98.7629	227.368	148.02
Amphibia	Anura	Rott	NHML-30271	Palaeobatrachus diluvianus	ROI 5	1673.32	3.70773	6.79024	36.8092	22.8	35.9889	54.7459	33.4196	107.166	237.445	224.859
Amphibia	Anura	Rott	NHML-30271	Palaeobatrachus diluvianus	ROI 5	1961.69	4.30895	8.52952	39.2811	29.4325	39.2328	65.4898	32.3225	154.078	319.978	236.83
Amphibia	Anura	Rott	NHML-30271	Palaeobatrachus diluvianus	ROI 5	2092.87	5.19842	8.41476	44.0822	32.6399	43.221	69.5422	36.2431	127.619	355.431	248.086
Amphibia	Anura	Rott	NHML-30271	Palaeobatrachus diluvianus	ROI 5	1856.89	4.40201	8.2609	39.6721	27.541	38.8709	60.7422	32.1448	126.505	286.651	250.892
Amphibia	Anura	Rott	NHML-30271	Palaeobatrachus diluvianus	ROI 5	1466.2	3.6853	7.62885	28.6076	20.5142	32.7977	59.8617	22.2084	88.9072	260.099	192.871
Amphibia	Anura	Rott	NHML-30271	Palaeobatrachus diluvianus	ROI 5	1610.6	3.96796	7.28358	32.3812	21.7315	30.9574	52.4613	25.4115	96.8314	308.242	206.505
Amphibia	Anura	Rott	NHML-30271	Palaeobatrachus diluvianus	ROI 5	1624.68	3.8482	6.90795	32.8771	23.9113	32.2688	67.3002	29.6794	123.202	241.652	174.576
Amphibia	Anura	Rott	NHML-30271	Palaeobatrachus diluvianus	ROI 5	1518.25	4.21856	6.68303	30.3084	19.8753	31.3752	62.8416	26.4446	104.072	201.794	138.085
Amphibia	Anura	Rott	NHML-30271	Palaeobatrachus diluvianus	ROI 5	1801.9	3.55553	5.63578	36.5273	25.345	33.1087	63.191	35.3737	110.351	262.509	185.234
Amphibia	Anura	Rott	NHML-30271	Palaeobatrachus diluvianus	ROI 5	1984.72	4.45721	7.60494	36.9726	28.3174	43.5532	73.4142	38.4756	133.393	326.265	272.326
Amphibia	Anura	Rott	NHML-30271	Palaeobatrachus diluvianus	ROI 5	2061.04	5.10952	7.85474	39.8147	31.6152	43.1837	75.1856	32.0297	142.735	279.964	167.249
Amphibia	Anura	Rott	NHML-30271	Palaeobatrachus diluvianus	ROI 5	2093.96	5.55017	8.52534	43.428	32.4486	43.4454	79.8327	43.3709	131.296	366.464	283.36
Amphibia	Anura	Rott	NHML-30271	Palaeobatrachus diluvianus	ROI 5	1846.56	4.56541	8.42007	39.0227	28.1211	39.2127	78.9562	30.8204	149.017	328.159	203.6
Amphibia	Anura	Rott	NHML-30271	Palaeobatrachus diluvianus	ROI 5	1446.05	3.57714	6.98533	29.0048	21.1451	33.0399	58.5001	27.9023	118.834	245.213	198.842
Amphibia	Anura	Rott	NHML-30271	Palaeobatrachus diluvianus	ROI 5	1146.56	3.08924	6.98338	23.751	15.4935	26.3658	53.0273	17.2261	67.7929	242.186	156.191
Amphibia	Anura	Rott	NHML-30271	Palaeobatrachus diluvianus	ROI 5	1387.7	3.45879	6.95498	28.2599	18.1235	34.7581	57.132	29.7351	81.9152	208.648	181.085
Amphibia	Anura	Rott	NHML-30271	Palaeobatrachus diluvianus	ROI 5	1535.32	4.07077	7.032	31.5166	21.6948	36.0953	63.9545	23.9478	100.426	209.267	194.508
Amphibia	Anura	Rott	NHML-30271	Palaeobatrachus diluvianus	ROI 5	1334.11	2.58236	4.37457	28.0857	17.1913	28.9544	57.6111	26.0939	92.7079	234.215	131.677
Amphibia	Anura	Rott	NHML-30271	Palaeobatrachus diluvianus	ROI 5	1960.02	4.28884	7.40005	40.5203	29.0766	36.8831	59.8653	41.0113	105.806	272.993	255.87
Amphibia	Anura	Rott	NHML-30271	Palaeobatrachus diluvianus	ROI 5	2210.27	5.414	10.1	42.7818	35.9966	49.4368	83.1922	36.7528	140.73	346.743	282.981
Amphibia	Anura	Rott	NHML-30271	Palaeobatrachus diluvianus	ROI 5	1999.83	5.19433	8.60668	41.303	30.4606	40.9889	100.963	36.1107	167.62	331.95	229.373
Amphibia	Anura	Rott	NHML-30271	Palaeobatrachus diluvianus	ROI 5	2011.75	4.88297	7.89747	44.6594	30.5294	39.3166	85.7342	32.1634	130.247	345.223	257.891
Amphibia	Anura	Rott	NHML-30271	Palaeobatrachus diluvianus	ROI 5	1549.16	3.31887	6.47252	30.2658	22.4479	28.3521	72.6556	24.8868	121.26	260.881	198.979
Amphibia	Anura	Rott	NHML-30271	Palaeobatrachus diluvianus	ROI 5	1265.99	3.31206	6.86229	25.1446	17.0856	33.3726	55.095	22.2957	110.028	200.331	151.961
Amphibia	Anura	Rott	NHML-30271	Palaeobatrachus diluvianus	ROI 5	1442.85	3.69718	7.58822	28.4418	21.8421	32.942	48.1676	25.076	89.7143	218.656	153.73
Amphibia	Anura	Rott	NHML-30271	Palaeobatrachus diluvianus	ROI 5	1472.83	4.13158	7.2813	27.2163	21.6726	35.1635	50.0274	24.2326	116.559	192.332	225.511
Amphibia	Anura	Rott	NHML-30271	Palaeobatrachus diluvianus	ROI 5	1194.6	2.58486	5.28521	24.4156	16.9303	30.4689	64.0906	23.9581	91.5536	217.843	131.89
Amphibia	Anura	Rott	NHML-30271	Palaeobatrachus diluvianus	ROI 5	1438.56	3.3152	6.2763	29.6971	21.459	35.7678	64.0678	25.2441	73.7579	212.905	183.187
Amphibia	Anura	Rott	NHML-30271	Palaeobatrachus diluvianus	ROI 5	2184.21	5.30444	8.46254	42.9003	35.6136	44.1108	87.5851	34.0747	143.817	319.147	350.696
Amphibia	Anura	Rott	NHML-30271	Palaeobatrachus diluvianus	ROI 5	2105.34	5.35528	9.00499	44.1903	33.1553	43.2944	87.0455	31.3216	157.4	275.044	254.659
Amphibia	Anura	Rott	NHML-30271	Palaeobatrachus diluvianus	ROI 5	1584.41	4.19364	6.73917	33.4222	24.1007	33.4115	89.3367	29.7757	110.847	292.306	209.324
Amphibia	Anura	Rott	NHML-30271	Palaeobatrachus diluvianus	ROI 5	1493.05	3.55854	5.35655	28.2711	21.9694	29.352	93.2855	26.4574	99.5285	260.623	157.429
Amphibia	Anura	Rott	NHML-30271	Palaeobatrachus diluvianus	ROI 5	1630.21	4.5381	6.66095	30.9269	23.8927	32.6235	63.8386	28.5838	131.775	254.263	205.685
Amphibia	Anura	Rott	NHML-30271	Palaeobatrachus diluvianus	ROI 5	1415.55	3.89137	7.73838	28.7734	20.1547	33.0743	57.7844	25.0255	125.347	212.85	209.78
Amphibia	Anura	Rott	NHML-30271	Palaeobatrachus diluvianus	ROI 5	1505.29	3.01904	5.63651	31.1047	20.881	27.5031	49.0451	20.9993	81.1116	157.76	147.713
Amphibia	Anura	Rott	NHML-30271	Palaeobatrachus diluvianus	ROI 5	1402.37	3.27937	5.97921	29.0318	20.328	32.6044	72.6227	23.3149	97.6746	209.32	149.05
Amphibia	Anura	Rott	NHML-30271	Palaeobatrachus diluvianus	ROI 5	1489.56	3.36802	6.56468	29.4303	22.1752	35.0145	80.1485	26.4235	107.048	203.466	131.557
Amphibia	Anura	Rott	NHML-30271	Palaeobatrachus diluvianus	ROI 5	1595.3	3.77981	6.79376	35.204	23.9964	30.5744	97.3647	31.9065	117.62	268.632	190.098
Amphibia	Anura	Rott	NHML-30271	Palaeobatrachus diluvianus	ROI 5	1973.36	4.35784	7.767	41.0083	31.1245	43.6578	95.2664	37.2933	135.895	288.858	281.337
Amphibia	Anura	Rott	NHML-30271	Palaeobatrachus diluvianus	ROI 5	1834.26	4.09855	7.12052	38.0036	29.4298	37.6108	105.021	35.2352	143.867	307.494	225.491
Amphibia	Anura	Rott	NHML-30271	Palaeobatrachus diluvianus	ROI 5	1389.03	3.64976	5.87696	27.1594	20.4792	30.2907	86.2516	26.1119	129.187	288.584	190.977
Amphibia	Anura	Rott	NHML-30271	Palaeobatrachus diluvianus	ROI 5	1617.84	4.55827	7.87773	32.1387	23.5268	34.1605	62.7139	29.6575	121.513	266.388	184.512
Amphibia	Anura	Rott	NHML-30271	Palaeobatrachus diluvianus	ROI 5	1630.85	4.15681	9.84276	32.7886	25.9561	39.0137	56.755	29.2119	108.486	244.545	278.589
Amphibia	Anura	Rott	NHML-30271	Palaeobatrachus diluvianus	ROI 5	1927.13	4.75068	6.7479	37.0826	28.8189	34.3942	72.32	27.5242	113.648	280.961	234.734
Amphibia	Anura	Rott	NHML-30271	Palaeobatrachus diluvianus	ROI 5	1427.73	2.82411	5.58129	26.9533	19.7762	31.0034	72.016	25.0375	101.52	239.795	175.422
Amphibia	Anura	Rott	NHML-30271	Palaeobatrachus diluvianus	ROI 5	1592.81	3.15194	6.62649	31.3669	23.9336	38.0246	61.9804	31.8553	114.257	272.006	193.122
Amphibia	Anura	Rott	NHML-30271	Palaeobatrachus diluvianus	ROI 5	1718.23	3.63685	6.81518	32.6559	27.4476	38.9273	81.8107	32.5084	111.321	288.775	247.521
Amphibia	Anura	Rott	NHML-30271	Palaeobatrachus diluvianus	ROI 5	1859.4	3.77283	7.34109	37.4185	29.2302	36.7059	90.591	38.5798	109.946	305.409	216.044
Amphibia	Anura	Rott	NHML-30271	Palaeobatrachus diluvianus	ROI 5	1657.1	4.04557	6.57445	33.8603	25.8861	40.1826	86.9141	27.2898	109.025	308.177	194.617
Amphibia	Anura	Rott	NHML-30271	Palaeobatrachus diluvianus	ROI 5	1403.15	3.2605	6.32775	30.8053	20.6973	28.2801	80.3078	20.6897	106.591	257.304	158.42
Amphibia	Anura	Rott	NHML-30271	Palaeobatrachus diluvianus	ROI 5	1365.1	3.52235	7.35507	27.7024	18.9575	29.0806	52.9925	23.684	93.2075	212.971	146.678
Amphibia	Anura	Rott	NHML-30271	Palaeobatrachus diluvianus	ROI 5	1470.89	4.17413	8.76345	30.9866	21.3457	30.9951	54.3578	22.4281	85.2215	224.366	185.201
Amphibia	Anura	Rott	NHML-30271	Palaeobatrachus diluvianus	ROI 5	1986.02	4.14168	5.83016	41.211	29.7867	35.884	86.9769	32.9879	147.854	293.933	249.699
Amphibia	Anura	Rott	NHML-30271	Palaeobatrachus diluvianus	ROI 5	1519.18	2.56028	5.01917	32.0562	22.7631	31.7868	74.0548	27.0101	101.676	249.286	226.269
Amphibia	Anura	Rott	NHML-30271	Palaeobatrachus diluvianus	ROI 5	1454.14	3.19144	4.87977	29.7159	20.6942	31.3431	73.1098	28.1097	100.16	227.57	147.425
Amphibia	Anura	Rott	NHML-30271	Palaeobatrachus diluvianus	ROI 5	1648.5	4.52187	6.80083	37.2525	23.6169	34.0046	77.4476	25.8811	106.705	253.864	227.283
Amphibia	Anura	Rott	NHML-30271	Palaeobatrachus diluvianus	ROI 5	1896.02	3.99767	7.21294	37.7604	28.8777	40.2062	69.6665	30.4299	109.189	261.759	173.676
Amphibia	Anura	Rott	NHML-30271	Palaeobatrachus diluvianus	ROI 5	2150.9	5.60102	7.73042	45.5742	34.5348	48.894	86.5683	36.2539	146.532	323.548	262.958
Amphibia	Anura	Rott	NHML-30271	Palaeobatrachus diluvianus	ROI 5	1330.83	3.51606	6.66006	27.4993	19.6809	36.7577	76.2515	28.2858	85.2955	268.594	169.87
Amphibia	Anura	Rott	NHML-30271	Palaeobatrachus diluvianus	ROI 5	1297.26	3.33156	6.80294	25.2537	17.8113	26.0877	50.9089	23.9023	88.3658	191.338	116.63
Amphibia	Anura	Rott	NHML-30271	Palaeobatrachus diluvianus	ROI 5	1563.78	4.34472	7.65114	33.2229	23.7767	28.7106	52.362	27.8997	100.387	203.055	190.889
Amphibia	Anura	Rott	NHML-30271	Palaeobatrachus diluvianus	ROI 5	1497.2	2.97588	5.40702	29.207	20.7514	32.7802	44.1649	27.9821	107.064	208.997	166.879
Amphibia	Anura	Rott	NHML-30271	Palaeobatrachus diluvianus	ROI 5	1424.51	2.4104	4.10184	29.8273	20.0789	27.6066	76.6733	21.9094	83.2504	212.049	171.559
Amphibia	Anura	Rott	NHML-30271	Palaeobatrachus diluvianus	ROI 5	1712.22	3.85094	6.16409	33.8015	26.588	36.1755	68.8678	24.4209	102.736	270.121	212.086
Amphibia	Anura	Rott	NHML-30271	Palaeobatrachus diluvianus	ROI 5	1502.74	3.80777	5.94273	32.7821	21.764	31.704	79.2487	23.7398	99.5535	216.629	202.459
Amphibia	Anura	Rott	NHML-30271	Palaeobatrachus diluvianus	ROI 5	1521.05	3.30545	5.51182	30.4893	23.4466	31.8445	81.1488	27.9336	116.125	250.547	165.687
Amphibia	Anura	Rott	NHML-30271	Palaeobatrachus diluvianus	ROI 5	2123.85	5.12046	8.01068	44.0214	33.7897	42.8425	94.0861	28.5497	133.304	324.135	247.737
Amphibia	Anura	Rott	NHML-30271	Palaeobatrachus diluvianus	ROI 5	1715.26	4.23639	7.75478	32.8521	26.0601	34.3397	86.3907	23.6057	91.2406	324.118	236.694
Amphibia	Anura	Rott	NHML-30271	Palaeobatrachus diluvianus	ROI 5	1129.29	2.95951	6.40981	23.8671	15.838	28.3624	61.3753	21.2506	73.0112	200.488	119.77
Amphibia	Anura	Rott	NHML-30271	Palaeobatrachus diluvianus	ROI 5	1217.27	2.86415	5.39903	24.4865	17.1952	24.6681	44.2838	21.1977	94.3636	188.514	154.954
Amphibia	Anura	Rott	NHML-30271	Palaeobatrachus diluvianus	ROI 5	1707.22	3.73715	6.01284	37.1382	25.4597	30.3538	61.829	29.7019	82.3175	250.621	186.539
Amphibia	Anura	Rott	NHML-30271	Palaeobatrachus diluvianus	ROI 5	1509.02	2.95448	3.92712	30.6227	21.4245	31.3471	102.09	27.9751	85.6296	221.775	176.462
Amphibia	Anura	Rott	NHML-30271	Palaeobatrachus diluvianus	ROI 5	1722.89	2.95209	5.6985	36.2901	26.0774	36.5759	66.5811	25.2349	94.3455	275.773	187.54
Amphibia	Anura	Rott	NHML-30271	Palaeobatrachus diluvianus	ROI 5	1540.69	3.4852	5.24151	28.0575	21.6647	30.1218	64.1932	26.6879	95.7622	299.922	171.764
Amphibia	Anura	Rott	NHML-30271	Palaeobatrachus diluvianus	ROI 5	1388.34	2.99326	4.66764	29.7302	19.0384	28.229	64.9517	25.1828	78.702	253.309	146.787
Amphibia	Anura	Rott	NHML-30271	Palaeobatrachus diluvianus	ROI 5	1678.32	4.11894	6.24821	32.3344	27.5512	40.5805	91.095	28.7353	101.614	237.705	223.527
Amphibia	Anura	Rott	NHML-30271	Palaeobatrachus diluvianus	ROI 5	1406.56	3.43991	5.9275	29.1975	21.0017	28.1115	81.5487	27.2972	101.541	246.951	179.091
Amphibia	Anura	Rott	NHML-30271	Palaeobatrachus diluvianus	ROI 5	1228.41	3.08212	5.61106	25.7822	18.5243	29.0774	64.8411	21.7797	88.4783	255.193	185.648
Amphibia	Anura	Rott	NHML-30271	Palaeobatrachus diluvianus	ROI 5	1256.34	2.48625	5.23714	24.9075	17.6126	33.2167	50.2578	23.0239	93.3979	218.889	178.421
Amphibia	Anura	Rott	NHML-30271	Palaeobatrachus diluvianus	ROI 5	1645.38	3.71399	5.56383	35.4827	24.6121	33.2741	56.3432	27.3661	101.269	281.306	236.095
Amphibia	Anura	Rott	NHML-30271	Palaeobatrachus diluvianus	ROI 5	1670.6	3.55326	3.97913	31.6031	23.9861	29.9291	110.277	35.886	112.009	291.866	221.396
Amphibia	Anura	Rott	NHML-30271	Palaeobatrachus diluvianus	ROI 5	1675.37	3.35504	5.13762	33.8911	27.406	32.1902	53.6351	26.8049	100.621	241.218	224.747
Amphibia	Anura	Rott	NHML-30271	Palaeobatrachus diluvianus	ROI 5	1712.61	3.40964	5.88954	36.0907	26.3339	34.2554	70.9387	33.3263	122.854	282.576	188.106
Amphibia	Anura	Rott	NHML-30271	Palaeobatrachus diluvianus	ROI 5	1811.61	3.97441	5.50858	40.1053	29.0884	33.2376	79.3537	30.4184	129.972	274.682	244.004
Amphibia	Anura	Rott	NHML-30271	Palaeobatrachus diluvianus	ROI 5	1462.62	3.22531	5.46193	28.8502	22.0924	31.2735	79.6856	26.1047	89.1369	233.607	196.54
Amphibia	Anura	Rott	NHML-30271	Palaeobatrachus diluvianus	ROI 5	1284.24	3.00815	4.74703	26.9601	19.1608	27.1045	79.4944	27.5694	92.9987	187.476	174.437
Amphibia	Anura	Rott	NHML-30271	Palaeobatrachus diluvianus	ROI 5	1237.31	2.32043	5.21172	25.0553	19.3626	27.9313	65.1889	23.2266	103.872	207.51	154.016
Amphibia	Anura	Rott	NHML-30271	Palaeobatrachus diluvianus	ROI 5	1535.24	3.76238	5.30686	30.1743	22.2664	31.0956	69.7158	25.5504	103.647	215.094	172.032
Amphibia	Anura	Rott	NHML-30271	Palaeobatrachus diluvianus	ROI 5	1326.46	2.92827	4.54874	28.6602	18.3633	24.2946	74.4887	24.6361	102.658	205.083	146.591
Amphibia	Anura	Rott	NHML-30271	Palaeobatrachus diluvianus	ROI 3	1942.4	17.4214	1.95198	39.013	28.4263	40.1529	124.136	38.4365	140.461	256.861	188.923
Amphibia	Anura	Rott	NHML-30271	Palaeobatrachus diluvianus	ROI 3	1551.35	22.4297	1.49099	29.9603	23.1797	31.0755	93.6711	25.5643	100.607	286.408	191.307
Amphibia	Anura	Rott	NHML-30271	Palaeobatrachus diluvianus	ROI 3	1592.2	16.3512	1.32849	33.4163	21.9313	31.4589	48.4456	22.5687	122.126	203.418	169.722
Amphibia	Anura	Rott	NHML-30271	Palaeobatrachus diluvianus	ROI 3	1766.16	12.3741	1.65159	37.1037	25.4367	29.1869	50.1084	33.8559	106.254	202.16	191.096
Amphibia	Anura	Rott	NHML-30271	Palaeobatrachus diluvianus	ROI 3	1643.55	23.7038	1.84568	35.5159	25.3476	34.7175	53.5345	31.2823	92.3328	238.824	200.533
Amphibia	Anura	Rott	NHML-30271	Palaeobatrachus diluvianus	ROI 3	1963.18	37.122	1.94983	40.0953	30.9479	44.3239	65.5974	35.5992	141.919	207.186	209.972
Amphibia	Anura	Rott	NHML-30271	Palaeobatrachus diluvianus	ROI 3	1491.34	29.7837	1.31013	30.0097	22.9653	38.5774	55.8317	23.5011	83.2391	251.283	152.014
Amphibia	Anura	Rott	NHML-30271	Palaeobatrachus diluvianus	ROI 3	1538.61	30.2983	1.23188	31.7015	23.5675	37.131	48.5129	25.8092	95.3206	222.892	157.381
Amphibia	Anura	Rott	NHML-30271	Palaeobatrachus diluvianus	ROI 3	1813.35	23.3485	1.56885	36.3907	28.9331	33.222	60.9031	36.7366	130.807	247.565	191.402
Amphibia	Anura	Rott	NHML-30271	Palaeobatrachus diluvianus	ROI 3	1427.31	16.27	1.16135	29.7349	19.0546	28.9559	67.4084	25.2776	99.4792	236.701	152.654
Amphibia	Anura	Rott	NHML-30271	Palaeobatrachus diluvianus	ROI 3	1521.18	9.48524	1.36881	29.8402	20.538	23.8727	53.9813	26.0947	127.219	238.841	141.508
Amphibia	Anura	Rott	NHML-30271	Palaeobatrachus diluvianus	ROI 3	1196.13	11.1485	0.828814	22.7697	15.4486	26.0569	51.503	20.724	89.7147	198.779	148.312
Amphibia	Anura	Rott	NHML-30271	Palaeobatrachus diluvianus	ROI 3	1218.83	12.1569	0.87851	24.9658	15.6506	25.196	50.1352	20.9106	75.4352	184.128	143.891
Amphibia	Anura	Rott	NHML-30271	Palaeobatrachus diluvianus	ROI 3	1990.6	23.4255	2.0703	36.5866	30.9903	41.9511	79.2819	39.4581	129.71	282.484	249.161
Amphibia	Anura	Rott	NHML-30271	Palaeobatrachus diluvianus	ROI 3	1841	18.4646	1.53804	36.3445	25.5983	39.823	106.522	38.7784	119.661	332.594	254.715
Amphibia	Anura	Rott	NHML-30271	Palaeobatrachus diluvianus	ROI 3	1599.79	16.4527	1.4471	32.3256	23.6037	28.6361	53.7919	26.2211	92.0792	235.964	183.21
Amphibia	Anura	Rott	NHML-30271	Palaeobatrachus diluvianus	ROI 3	1560.52	21.5903	1.45833	30.3532	21.8751	29.4331	47.3741	25.8996	105.063	167.285	180.964
Amphibia	Anura	Rott	NHML-30271	Palaeobatrachus diluvianus	ROI 3	1875.15	27.1021	2.14941	38.3169	28.3626	38.7147	79.139	28.6638	130.432	255.639	196.011
Amphibia	Anura	Rott	NHML-30271	Palaeobatrachus diluvianus	ROI 3	1917.87	21.9754	1.63473	40.781	29.319	38.416	93.0653	42.5489	121.134	305.34	171.936
Amphibia	Anura	Rott	NHML-30271	Palaeobatrachus diluvianus	ROI 3	1527.25	20.2774	1.25213	31.7736	22.0058	32.7452	61.1331	32.731	90.013	199.045	166.074
Amphibia	Anura	Rott	NHML-30271	Palaeobatrachus diluvianus	ROI 3	1657.62	21.3179	1.26092	33.5687	25.5499	38.934	44.7493	26.8369	89.3672	198.658	184.104
Amphibia	Anura	Rott	NHML-30271	Palaeobatrachus diluvianus	ROI 3	1625.4	15.6819	1.57417	34.6463	24.441	36.3783	56.6137	31.8603	133.423	254.341	188.883
Amphibia	Anura	Rott	NHML-30271	Palaeobatrachus diluvianus	ROI 3	1442.95	13.0438	1.08436	27.2152	18.9202	25.2252	43.0847	17.0611	96.9847	200.308	122.098
Amphibia	Anura	Rott	NHML-30271	Palaeobatrachus diluvianus	ROI 3	1581.34	14.7505	1.64461	31.3403	22.7772	28.2284	57.4174	25.9435	122.52	240.998	207.637
Amphibia	Anura	Rott	NHML-30271	Palaeobatrachus diluvianus	ROI 3	1388.57	13.5708	1.046	27.686	18.7222	26.9937	80.644	24.9258	93.7025	231.652	153.601
Amphibia	Anura	Rott	NHML-30271	Palaeobatrachus diluvianus	ROI 3	1930.73	14.3288	2.02057	36.5049	27.3969	36.0007	64.8233	30.6417	108.176	291.213	215.815
Amphibia	Anura	Rott	NHML-30271	Palaeobatrachus diluvianus	ROI 3	1639.75	35.4141	1.84284	34.9967	25.8103	43.3139	64.6798	30.7446	96.4684	215.584	198.982
Amphibia	Anura	Rott	NHML-30271	Palaeobatrachus diluvianus	ROI 3	2459.19	26.0465	2.88055	49.8773	41.152	42.068	83.692	36.4026	172.756	386.369	296.174
Amphibia	Anura	Rott	NHML-30271	Palaeobatrachus diluvianus	ROI 3	1523.88	17.6218	1.23283	30.6646	22.2807	28.0814	67.0788	24.2579	90.8468	230.706	155.079
Amphibia	Anura	Rott	NHML-30271	Palaeobatrachus diluvianus	ROI 3	1509.07	24.2749	1.32402	29.723	20.2465	33.319	60.2308	27.7029	89.0618	211.666	157.875
Amphibia	Anura	Rott	NHML-30271	Palaeobatrachus diluvianus	ROI 3	1468.93	27.2001	1.42986	30.7588	21.3303	31.3118	47.4184	28.7198	88.5879	192.232	185.878
Amphibia	Anura	Rott	NHML-30271	Palaeobatrachus diluvianus	ROI 3	2199.32	19.3188	2.19847	43.4205	33.4467	62.8382	104.836	51.5471	179.455	292.259	294.682
Amphibia	Anura	Rott	NHML-30271	Palaeobatrachus diluvianus	ROI 3	1490.93	18.4577	1.18711	28.4717	19.6318	29.5275	75.5782	24.8772	107.082	225.535	147.648
Amphibia	Anura	Rott	NHML-30271	Palaeobatrachus diluvianus	ROI 3	1597.5	15.1065	1.38694	31.2873	23.7481	32.933	58.7632	30.6255	117.354	245.214	136.428
Amphibia	Anura	Rott	NHML-30271	Palaeobatrachus diluvianus	ROI 3	1336.1	10.8998	1.12274	26.2884	17.0379	26.369	61.3339	25.8961	96.1718	211.626	192.755
Amphibia	Anura	Rott	NHML-30271	Palaeobatrachus diluvianus	ROI 3	1368.8	11.5097	1.00994	27.1713	18.2016	21.2496	41.9035	22.4931	71.1071	151.331	164.423
Amphibia	Anura	Rott	NHML-30271	Palaeobatrachus diluvianus	ROI 3	1958.96	11.7034	1.93284	38.2503	28.0615	31.3922	95.4844	34.6315	116.565	245.047	203.19
Amphibia	Anura	Rott	NHML-30271	Palaeobatrachus diluvianus	ROI 3	2112.08	15.8026	2.03642	44.6609	31.3283	33.4519	81.0491	32.6468	141.706	280.828	257.688
Amphibia	Anura	Rott	NHML-30271	Palaeobatrachus diluvianus	ROI 3	2393.13	13.3383	2.45727	48.4595	37.2461	39.4232	79.6387	39.716	168.641	303.211	323.641
Amphibia	Anura	Rott	NHML-30271	Palaeobatrachus diluvianus	ROI 3	1769.38	35.1747	2.05065	33.6503	29.7661	41.4525	64.2132	31.1239	131.113	227.466	195.47
Amphibia	Anura	Rott	NHML-30271	Palaeobatrachus diluvianus	ROI 3	2047.34	20.3619	2.26878	41.6915	31.1331	39.6265	78.5656	34.9833	130.234	332.278	245.934
Amphibia	Anura	Rott	NHML-30271	Palaeobatrachus diluvianus	ROI 3	1821.48	23.8998	1.88815	36.8646	28.8212	34.0473	77.9062	29.7596	105.062	253.928	224.058
Amphibia	Anura	Rott	NHML-30271	Palaeobatrachus diluvianus	ROI 3	1489.43	21.0851	1.25443	33.4053	21.7615	31.4965	58.2793	29.1848	108.73	218.439	196.009
Amphibia	Anura	Rott	NHML-30271	Palaeobatrachus diluvianus	ROI 3	1676.75	17.9031	1.56352	31.5201	24.3761	29.2157	65.3365	25.3866	111.373	204.171	209.63
Amphibia	Anura	Rott	NHML-30271	Palaeobatrachus diluvianus	ROI 3	2327.25	25.7681	2.6883	46.0109	39.4669	40.0493	76.9409	42.4991	155.016	315.386	295.3
Amphibia	Anura	Rott	NHML-30271	Palaeobatrachus diluvianus	ROI 3	1943.54	24.6196	2.22874	37.9745	32.9611	42.7257	107.447	34.6552	141.84	287.719	251.826
Amphibia	Anura	Rott	NHML-30271	Palaeobatrachus diluvianus	ROI 3	1329.26	19.8038	1.23095	27.6568	21.0013	34.7034	55.5998	26.1288	108.622	251.72	167.138
Amphibia	Anura	Rott	NHML-30271	Palaeobatrachus diluvianus	ROI 3	1491.36	14.9607	1.31684	27.8565	19.2958	27.8526	48.9432	24.0602	105.379	258.115	176.246
Amphibia	Anura	Rott	NHML-30271	Palaeobatrachus diluvianus	ROI 3	1921.62	14.6878	1.74747	38.088	27.7215	30.9242	54.4617	32.8937	120.586	227.437	208.366
Amphibia	Anura	Rott	NHML-30271	Palaeobatrachus diluvianus	ROI 3	2791.19	14.7921	3.25747	56.743	43.9483	39.6618	65.1502	41.6681	152.435	334.979	290.768
Amphibia	Anura	Rott	NHML-30271	Palaeobatrachus diluvianus	ROI 3	3300.4	21.6876	4.47246	66.0327	61.1129	55.4685	97.9505	48.3434	206.332	491.425	331.727
Amphibia	Anura	Rott	NHML-30271	Palaeobatrachus diluvianus	ROI 3	1639.01	11.8806	1.28181	33.091	24.8262	32.2154	80.2482	34.0262	101.642	228.194	209.883
Amphibia	Anura	Rott	NHML-30271	Palaeobatrachus diluvianus	ROI 3	2221.44	28.1028	2.613	44.7345	35.7682	44.1316	74.1086	34.0966	132.213	326.414	264.992
Amphibia	Anura	Rott	NHML-30271	Palaeobatrachus diluvianus	ROI 3	1998.04	25.5384	2.20815	40.2434	33.1577	39.528	74.5734	35.0393	112.156	233.608	173.603
Amphibia	Anura	Rott	NHML-30271	Palaeobatrachus diluvianus	ROI 3	1919.88	19.3088	2.23613	38.881	30.6132	34.761	94.335	32.7216	130.563	227.245	195.144
Amphibia	Anura	Rott	NHML-30271	Palaeobatrachus diluvianus	ROI 3	1747.25	24.3574	1.81055	34.7155	27.4191	36.4346	80.9333	33.0561	111.507	240.988	159.523
Amphibia	Anura	Rott	NHML-30271	Palaeobatrachus diluvianus	ROI 3	1729.78	25.7896	1.47072	36.6202	25.8515	35.594	63.9972	28.2024	117.716	211.65	254.053
Amphibia	Anura	Rott	NHML-30271	Palaeobatrachus diluvianus	ROI 3	1870.6	22.9679	1.8456	36.987	26.6176	32.5428	71.6627	26.2721	105.146	308.779	205.912
Amphibia	Anura	Rott	NHML-30271	Palaeobatrachus diluvianus	ROI 3	1595.81	22.0805	1.43641	31.3372	24.3612	33.8113	93.5875	26.7899	102.236	212.538	164.238
Amphibia	Anura	Rott	NHML-30271	Palaeobatrachus diluvianus	ROI 3	1646.48	18.8128	1.57011	31.3283	25.7717	37.6349	126.564	34.8808	132.37	293.823	243.453
Amphibia	Anura	Rott	NHML-30271	Palaeobatrachus diluvianus	ROI 3	1652.48	18.7269	1.41935	31.8977	23.8563	33.3786	52.0101	19.7945	90.8839	186.75	177.074
Amphibia	Anura	Rott	NHML-30271	Palaeobatrachus diluvianus	ROI 3	1687.04	18.8768	1.61332	35.2014	24.3685	31.1424	55.822	27.2107	131.799	231.046	186.668
Amphibia	Anura	Rott	NHML-30271	Palaeobatrachus diluvianus	ROI 3	2481.69	22.1976	2.7332	53.2117	40.9245	40.1887	85.4682	35.239	160.017	327.346	264.126
Amphibia	Anura	Rott	NHML-30271	Palaeobatrachus diluvianus	ROI 3	2746.44	25.9645	3.22647	60.9183	50.242	45.0517	80.4762	42.9975	136.763	325.083	296.688
Amphibia	Anura	Rott	NHML-30271	Palaeobatrachus diluvianus	ROI 3	1467.56	11.6924	0.980054	29.1659	19.9128	24.9153	98.6529	33.1177	112.148	232.519	184.433
Amphibia	Anura	Rott	NHML-30271	Palaeobatrachus diluvianus	ROI 3	2217.59	18.9836	2.32363	46.0087	34.5654	42.1144	90.8512	32.9542	110.04	296.773	276.243
Amphibia	Anura	Rott	NHML-30271	Palaeobatrachus diluvianus	ROI 3	1772.94	21.0477	1.5033	36.4699	26.5239	30.4618	71.5795	31.8725	154.249	282.414	181.386
Amphibia	Anura	Rott	NHML-30271	Palaeobatrachus diluvianus	ROI 3	1886.22	18.707	1.72933	38.5871	28.9299	34.4395	115.25	34.1032	77.7017	251.893	218.617
Amphibia	Anura	Rott	NHML-30271	Palaeobatrachus diluvianus	ROI 3	1385.25	18.3378	1.12784	29.4655	19.8334	28.7023	77.8928	35.6492	97.4691	208.879	139.44
Amphibia	Anura	Rott	NHML-30271	Palaeobatrachus diluvianus	ROI 3	1441.94	13.3777	1.21217	29.1375	18.5686	27.6	75.7325	30.9227	91.647	190.891	154.468
Amphibia	Anura	Rott	NHML-30271	Palaeobatrachus diluvianus	ROI 3	1930.74	23.3943	1.91369	40.9836	32.8025	37.2983	94.4324	43.3561	138.297	322.928	252.494
Amphibia	Anura	Rott	NHML-30271	Palaeobatrachus diluvianus	ROI 3	1393.3	23.2829	1.19748	28.011	20.8637	31.5135	57.7216	32.4337	80.1473	218.822	202.424
Amphibia	Anura	Rott	NHML-30271	Palaeobatrachus diluvianus	ROI 3	1752.57	21.6454	1.87981	36.3443	28.2698	33.4472	69.8025	37.2782	104.55	230.424	205.217
Amphibia	Anura	Rott	NHML-30271	Palaeobatrachus diluvianus	ROI 3	2066.92	26.3452	2.36937	41.8436	34.5321	43.7175	83.3193	41.0089	123.857	312.667	255.943
Amphibia	Anura	Rott	NHML-30271	Palaeobatrachus diluvianus	ROI 3	2012.36	20.6239	1.92314	42.8701	31.9449	39.2443	52.4257	39.6719	123.065	235.578	227.387
Amphibia	Anura	Rott	NHML-30271	Palaeobatrachus diluvianus	ROI 3	3443.36	25.4365	4.69542	72.1258	59.1492	51.4766	149.76	65.0397	214.678	418.974	381.144
Amphibia	Anura	Rott	NHML-30271	Palaeobatrachus diluvianus	ROI 3	2212.75	27.4698	2.44613	40.2546	35.3683	41.7473	91.5625	39.4691	141.566	278.099	276.41
Amphibia	Anura	Rott	NHML-30271	Palaeobatrachus diluvianus	ROI 3	1754.66	21.6385	1.9434	39.2792	29.2968	31.7295	89.1957	34.4858	93.3059	258.25	199.337
Amphibia	Anura	Rott	NHML-30271	Palaeobatrachus diluvianus	ROI 3	1644.3	17.4063	1.45893	33.3987	23.7752	32.2894	93.7004	30.0957	98.971	221.704	211.068
Amphibia	Anura	Rott	NHML-30271	Palaeobatrachus diluvianus	ROI 3	1931.82	11.9822	1.69653	41.5445	29.0593	34.1851	59.9192	23.482	140.396	296.096	249.836
Amphibia	Anura	Rott	NHML-30271	Palaeobatrachus diluvianus	ROI 3	1982.62	21.0656	2.11515	37.4726	33.4645	32.0505	99.1774	28.6268	139.916	278.791	255.45
Amphibia	Anura	Rott	NHML-30271	Palaeobatrachus diluvianus	ROI 3	1450.91	11.5131	1.22606	28.9675	20.969	25.4964	70.734	21.0766	76.9139	184.385	177.205
Amphibia	Anura	Rott	NHML-30271	Palaeobatrachus diluvianus	ROI 3	1668.52	9.987	1.36669	36.1385	24.1343	28.671	68.0855	34.8266	109.321	226.87	208.839
Amphibia	Anura	Rott	NHML-30271	Palaeobatrachus diluvianus	ROI 3	2191.6	14.6231	2.37368	44.9235	35.818	34.0739	190.388	36.1062	145.988	377.973	245.053
Amphibia	Anura	Rott	NHML-30271	Palaeobatrachus diluvianus	ROI 3	2618.4	23.4054	3.36546	53.8578	43.3485	44.7641	104.87	42.723	214.593	411.024	315.651
Amphibia	Anura	Rott	NHML-30271	Palaeobatrachus diluvianus	ROI 3	1493.74	18.9372	1.79514	30.5873	23.7148	29.2036	69.0936	23.2431	105.426	247.162	185.425
Amphibia	Anura	Rott	NHML-30271	Palaeobatrachus diluvianus	ROI 3	1874.4	19.6404	1.67113	41.1882	29.1604	39.9901	80.5795	28.2053	123.335	255.542	232.906
Amphibia	Anura	Rott	NHML-30271	Palaeobatrachus diluvianus	ROI 3	1742.88	16.3459	1.49837	34.3017	25.2846	35.1588	67.0299	25.405	103.313	239.682	150.344
Amphibia	Anura	Rott	NHML-30271	Palaeobatrachus diluvianus	ROI 3	2040.51	23.3819	1.96603	42.3885	33.637	41.7486	107.809	31.7812	138.141	328.927	238.932
Amphibia	Anura	Rott	NHML-30271	Palaeobatrachus diluvianus	ROI 3	1894.74	25.2562	1.88422	38.246	29.7819	38.3719	69.0697	42.2392	116.715	243.766	282.001
Amphibia	Anura	Rott	NHML-30271	Palaeobatrachus diluvianus	ROI 3	1868.5	21.0352	2.12467	39.7757	30.3347	33.5591	115.752	28.7699	145.067	250.223	263.552
Amphibia	Anura	Rott	NHML-30271	Palaeobatrachus diluvianus	ROI 4	1906.61	3.07678	1.49881	37.0764	23.6373	24.8752	80.3681	33.5686	146.014	285.449	237.074
Amphibia	Anura	Rott	NHML-30271	Palaeobatrachus diluvianus	ROI 4	1692.54	2.68854	1.16571	35.7095	21.9238	19.7045	129.068	30.8296	116.476	261.774	240.999
Amphibia	Anura	Rott	NHML-30271	Palaeobatrachus diluvianus	ROI 4	1774.22	2.76725	1.29213	37.7465	22.8458	20.9463	83.932	28.7704	118.22	315.342	209.623
Amphibia	Anura	Rott	NHML-30271	Palaeobatrachus diluvianus	ROI 4	1772.49	3.79422	1.50434	33.9567	23.0523	20.6814	55.1908	23.2216	106.342	248.959	251.022
Amphibia	Anura	Rott	NHML-30271	Palaeobatrachus diluvianus	ROI 4	2021.86	3.8361	2.04928	41.4656	28.7947	27.0816	46.4825	30.327	144.668	316.464	265.603
Amphibia	Anura	Rott	NHML-30271	Palaeobatrachus diluvianus	ROI 4	1841.29	3.9638	1.3971	37.7761	24.68	28.0403	77.7184	35.9713	119.391	329.147	214.723
Amphibia	Anura	Rott	NHML-30271	Palaeobatrachus diluvianus	ROI 4	1855.2	4.36026	1.49859	37.2577	25.5252	21.5939	97.3567	33.7642	106.993	273.04	228.116
Amphibia	Anura	Rott	NHML-30271	Palaeobatrachus diluvianus	ROI 4	1331.88	2.24494	1.0058	27.2763	17.5727	19.5655	106.899	22.372	106.505	222.983	175.798
Amphibia	Anura	Rott	NHML-30271	Palaeobatrachus diluvianus	ROI 4	2322.13	4.60962	2.07658	43.4452	33.0193	28.5502	73.5935	49.6809	133.67	310.881	272.099
Amphibia	Anura	Rott	NHML-30271	Palaeobatrachus diluvianus	ROI 4	2236.83	4.8348	2.02414	47.4877	33.1373	29.9002	109.712	36.5668	118.626	331.002	257.066
Amphibia	Anura	Rott	NHML-30271	Palaeobatrachus diluvianus	ROI 4	1807.02	3.42568	1.53026	35.0452	24.1993	22.7253	152.345	31.3526	106.485	214.755	187.964
Amphibia	Anura	Rott	NHML-30271	Palaeobatrachus diluvianus	ROI 4	1589.52	3.14987	1.34905	31.2751	21.9695	20.411	118.822	24.2511	106.391	228.796	216.668
Amphibia	Anura	Rott	NHML-30271	Palaeobatrachus diluvianus	ROI 4	1749.95	2.97507	1.26433	34.7569	22.8667	19.5039	72.9504	30.7088	104.298	271.861	208.421
Amphibia	Anura	Rott	NHML-30271	Palaeobatrachus diluvianus	ROI 4	1825.68	3.48377	1.49394	37.1278	24.8047	21.3388	133.353	32.7577	142.487	311.084	206.432
Amphibia	Anura	Rott	NHML-30271	Palaeobatrachus diluvianus	ROI 4	1778.03	2.91449	1.27699	37.7192	24.9117	24.4849	107.73	35.2651	112.031	266.567	210.508
Amphibia	Anura	Rott	NHML-30271	Palaeobatrachus diluvianus	ROI 4	2175.42	4.12151	1.92563	43.9992	29.8612	27.6627	78.598	29.5502	139.171	313.068	252.012
Amphibia	Anura	Rott	NHML-30271	Palaeobatrachus diluvianus	ROI 4	2329.01	5.40922	2.26838	44.1107	37.3233	31.4426	76.1759	37.6384	130.11	367.095	226.8
Amphibia	Anura	Rott	NHML-30271	Palaeobatrachus diluvianus	ROI 4	2036.34	4.39701	1.69073	42.4992	27.3078	24.6852	82.234	29.565	145.44	318.155	305.168
Amphibia	Anura	Rott	NHML-30271	Palaeobatrachus diluvianus	ROI 4	1878.34	3.51443	1.77282	40.4068	26.8155	26.1994	114.035	32.6054	135.254	284.751	243.771
Amphibia	Anura	Rott	NHML-30271	Palaeobatrachus diluvianus	ROI 4	1815.78	3.49372	1.33229	36.6131	25.1783	24.297	80.3933	32.2072	108.16	295.754	216.307
Amphibia	Anura	Rott	NHML-30271	Palaeobatrachus diluvianus	ROI 4	1552.25	2.91276	1.16647	29.2324	18.5363	21.0103	82.7582	30.5187	100.088	247.322	151.851
Amphibia	Anura	Rott	NHML-30271	Palaeobatrachus diluvianus	ROI 4	1395.12	3.4801	1.63111	27.5168	17.4726	18.8866	99.8247	29.5803	114.957	296.516	192.355
Amphibia	Anura	Rott	NHML-30271	Palaeobatrachus diluvianus	ROI 4	1364.72	2.26093	0.835122	31.1977	17.8945	17.3784	137.24	26.7575	99.5334	179.822	157.39
Amphibia	Anura	Rott	NHML-30271	Palaeobatrachus diluvianus	ROI 4	1444.13	2.42344	0.922066	32.279	19.862	16.9698	122.965	33.8988	85.9738	207.881	208.385
Amphibia	Anura	Rott	NHML-30271	Palaeobatrachus diluvianus	ROI 4	1754.08	2.91539	1.50267	34.1043	22.8236	22.4259	133.53	29.9437	116.183	258.629	226.365
Amphibia	Anura	Rott	NHML-30271	Palaeobatrachus diluvianus	ROI 4	1578.45	2.49986	1.08203	29.458	20.9039	19.9723	132.088	39.506	104.168	290.72	182.684
Amphibia	Anura	Rott	NHML-30271	Palaeobatrachus diluvianus	ROI 4	1821.47	3.51983	1.3842	36.1262	24.0904	20.7388	137.548	28.5541	117.482	297.965	232.214
Amphibia	Anura	Rott	NHML-30271	Palaeobatrachus diluvianus	ROI 4	2205.96	4.5654	2.0337	44.3072	28.367	25.0452	98.054	37.0744	134.386	363.584	277.945
Amphibia	Anura	Rott	NHML-30271	Palaeobatrachus diluvianus	ROI 4	1981.12	3.9055	1.59339	42.6396	27.2918	30.6396	59.2642	29.4693	135.602	250.224	273.293
Amphibia	Anura	Rott	NHML-30271	Palaeobatrachus diluvianus	ROI 4	1745.68	2.957	1.3884	36.6284	23.1054	22.452	85.6905	34.7035	115.183	266.266	200.25
Amphibia	Anura	Rott	NHML-30271	Palaeobatrachus diluvianus	ROI 4	1683.83	2.98628	1.39101	35.5507	22.1593	21.9049	91.2824	31.9741	112.927	216.575	277.567
Amphibia	Anura	Rott	NHML-30271	Palaeobatrachus diluvianus	ROI 4	1895.81	5.12885	1.69439	42.0006	27.0068	26.7718	55.8011	31.4135	94.0261	248.366	237.477
Amphibia	Anura	Rott	NHML-30271	Palaeobatrachus diluvianus	ROI 4	1710.47	3.65918	1.20573	34.5545	24.4553	22.0431	78.6957	26.1162	92.991	258.125	225.924
Amphibia	Anura	Rott	NHML-30271	Palaeobatrachus diluvianus	ROI 4	1506.76	3.27348	1.24032	30.4369	19.7565	21.1646	81.8865	31.1651	116.593	235.947	200.158
Amphibia	Anura	Rott	NHML-30271	Palaeobatrachus diluvianus	ROI 4	1640.18	3.63176	1.30279	35.1076	22.3085	21.3837	78.8432	29.9058	100.199	264.988	163.52
Amphibia	Anura	Rott	NHML-30271	Palaeobatrachus diluvianus	ROI 4	1574.54	2.79186	1.26302	32.3274	21.0071	24.4037	74.9408	31.5811	87.0004	243.947	211.885
Amphibia	Anura	Rott	NHML-30271	Palaeobatrachus diluvianus	ROI 4	1809.68	3.49647	1.39584	33.494	24.9136	22.4024	104.17	31.8028	126.85	269.632	177.441
Amphibia	Anura	Rott	NHML-30271	Palaeobatrachus diluvianus	ROI 4	1648.44	2.79283	1.14572	33.6768	22.764	16.9326	124.732	30.705	125.609	234.416	233.53
Amphibia	Anura	Rott	NHML-30271	Palaeobatrachus diluvianus	ROI 4	1946.91	3.81813	1.4339	39.3629	26.8313	26.3791	165.229	37.4822	127.961	323.801	249.846
Amphibia	Anura	Rott	NHML-30271	Palaeobatrachus diluvianus	ROI 4	2235.48	3.85085	1.80306	48.6425	31.5835	27.4866	113.909	43.3527	147.348	381.123	280.693
Amphibia	Anura	Rott	NHML-30271	Palaeobatrachus diluvianus	ROI 4	2276.72	4.87832	2.15113	47.1118	33.4356	27.9491	74.6733	37.3945	145.203	333.982	271.732
Amphibia	Anura	Rott	NHML-30271	Palaeobatrachus diluvianus	ROI 4	2011.86	4.68833	1.86851	42.6032	28.2603	29.3828	99.1541	33.2362	123.533	313.566	221.084
Amphibia	Anura	Rott	NHML-30271	Palaeobatrachus diluvianus	ROI 4	1432.85	2.9314	1.2362	29.8864	18.7373	20.5308	90.1606	27.0013	79.6971	208.748	173.416
Amphibia	Anura	Rott	NHML-30271	Palaeobatrachus diluvianus	ROI 4	1690.19	3.66424	1.31233	36.9544	22.9383	24.0671	57.9284	27.8919	127.524	247.666	138.868
Amphibia	Anura	Rott	NHML-30271	Palaeobatrachus diluvianus	ROI 4	1785.58	3.24568	1.38698	35.0219	24.1637	26.0923	53.4592	26.7041	121.775	293.929	213.509
Amphibia	Anura	Rott	NHML-30271	Palaeobatrachus diluvianus	ROI 4	1605.46	2.63595	1.07656	34.2184	21.2227	22.6457	45.0662	21.8114	109.249	213.262	176.834
Amphibia	Anura	Rott	NHML-30271	Palaeobatrachus diluvianus	ROI 4	1431.2	2.57824	1.12097	28.7398	18.5901	17.6832	59.289	30.9566	91.0046	200.571	166.31
Amphibia	Anura	Rott	NHML-30271	Palaeobatrachus diluvianus	ROI 4	1520.88	3.26076	0.953487	31.6393	19.8035	21.518	62.5744	26.2256	106.245	214.677	121.018
Amphibia	Anura	Rott	NHML-30271	Palaeobatrachus diluvianus	ROI 4	1794.14	3.79135	1.35563	38.4028	24.3131	21.6961	109.936	26.8975	117.616	261.82	239.735
Amphibia	Anura	Rott	NHML-30271	Palaeobatrachus diluvianus	ROI 4	1556.33	2.56134	1.19599	34.4215	18.1048	21.2341	99.5523	26.6296	110.965	260.473	168.155
Amphibia	Anura	Rott	NHML-30271	Palaeobatrachus diluvianus	ROI 4	1946.36	3.30674	1.66993	38.0128	24.9922	22.969	69.9423	37.5802	107.4	261.691	188.408
Amphibia	Anura	Rott	NHML-30271	Palaeobatrachus diluvianus	ROI 4	2240.59	4.27309	1.88801	44.0556	31.3393	26.2152	112.697	42.8912	106.711	372.097	215.762
Amphibia	Anura	Rott	NHML-30271	Palaeobatrachus diluvianus	ROI 4	2115.69	4.01205	1.86328	43.5866	29.3081	25.1086	109.409	33.6916	125.122	306.67	242.943
Amphibia	Anura	Rott	NHML-30271	Palaeobatrachus diluvianus	ROI 4	1587.15	3.02743	1.22556	34.82	27.9212	30.8696	66.1662	28.2677	94.0113	204.713	239.996
Amphibia	Anura	Rott	NHML-30271	Palaeobatrachus diluvianus	ROI 4	1391.78	2.91324	1.04977	29.3922	24.3337	27.7321	63.7081	24.8019	99.0638	256.693	180.348
Amphibia	Anura	Rott	NHML-30271	Palaeobatrachus diluvianus	ROI 4	1681.53	2.85687	1.46127	34.6666	22.6144	22.7749	85.9384	29.1187	116.21	237.961	162.556
Amphibia	Anura	Rott	NHML-30271	Palaeobatrachus diluvianus	ROI 4	1806.73	3.70653	1.60608	37.0005	26.7561	28.0643	76.3122	35.2826	113.453	259.803	213.181
Amphibia	Anura	Rott	NHML-30271	Palaeobatrachus diluvianus	ROI 4	1560.54	3.55533	1.10582	30.9978	20.4558	19.1622	98.6899	25.5646	94.4174	224.491	120.165
Amphibia	Anura	Rott	NHML-30271	Palaeobatrachus diluvianus	ROI 4	1916.85	4.15225	1.97871	38.9977	27.2689	25.4517	54.2077	32.8319	103.018	316.03	175.855
Amphibia	Anura	Rott	NHML-30271	Palaeobatrachus diluvianus	ROI 4	1668.35	3.57744	1.46367	35.92	23.7382	21.0199	48.4522	29.5857	127.598	265.742	174.025
Amphibia	Anura	Rott	NHML-30271	Palaeobatrachus diluvianus	ROI 4	1722.48	3.09879	1.23217	34.9354	22.4165	18.8375	95.2923	29.3444	113.858	253.453	184.294
Amphibia	Anura	Rott	NHML-30271	Palaeobatrachus diluvianus	ROI 4	1833.6	2.86612	1.25418	37.9643	22.9201	22.9288	111.315	44.4136	128.97	270.531	213.638
Amphibia	Anura	Rott	NHML-30271	Palaeobatrachus diluvianus	ROI 4	1461.08	2.40226	0.976371	31.6016	17.5408	17.9478	90.2628	25.9765	97.7851	241.523	177.197
Amphibia	Anura	Rott	NHML-30271	Palaeobatrachus diluvianus	ROI 4	1629.74	2.83116	1.44812	34.2357	22.3865	20.6537	329.448	29.6696	100.769	272.247	268.49
Amphibia	Anura	Rott	NHML-30271	Palaeobatrachus diluvianus	ROI 4	2247.65	4.11784	2.28608	43.4874	30.6893	28.6068	92.2805	38.7199	156.288	320.81	291.037
Amphibia	Anura	Rott	NHML-30271	Palaeobatrachus diluvianus	ROI 4	1825.19	3.42274	1.65439	36.4525	25.615	26.4792	82.0094	38.0159	139.41	348.47	224.736
Amphibia	Anura	Rott	NHML-30271	Palaeobatrachus diluvianus	ROI 4	1846.15	3.54873	1.43902	39.678	25.2783	24.7463	48.3926	29.9017	109.15	278.018	211.129
Amphibia	Anura	Rott	NHML-30271	Palaeobatrachus diluvianus	ROI 4	1813.8	3.13564	1.58464	36.8705	22.4302	24.7366	56.6991	21.7927	119.398	266.074	225.824
Amphibia	Anura	Rott	NHML-30271	Palaeobatrachus diluvianus	ROI 4	1692.4	3.89897	1.45773	34.2161	22.7389	23.8465	67.6469	24.3039	113.48	235.124	187.084
Amphibia	Anura	Rott	NHML-30271	Palaeobatrachus diluvianus	ROI 4	1847.67	3.84148	1.17086	37.8699	25.2021	25.7633	101.77	38.7324	116.464	248.403	323.428
Amphibia	Anura	Rott	NHML-30271	Palaeobatrachus diluvianus	ROI 4	1825.03	3.9106	1.75107	34.9191	26.1457	26.8562	83.8291	36.7712	105.555	316.307	210.761
Amphibia	Anura	Rott	NHML-30271	Palaeobatrachus diluvianus	ROI 4	1905.75	3.91858	1.46336	39.5404	27.4984	24.6523	141.43	39.0659	124.042	245.012	205.283
Amphibia	Anura	Rott	NHML-30271	Palaeobatrachus diluvianus	ROI 4	1635.94	2.5937	1.16272	34.4287	21.2088	20.8019	83.411	26.6056	93.6003	294.746	176.423
Amphibia	Anura	Rott	NHML-30271	Palaeobatrachus diluvianus	ROI 4	1591.84	2.95166	1.19166	32.0042	19.9772	19.8369	123.451	25.7719	110.787	273.069	189.894
Amphibia	Anura	Rott	NHML-30271	Palaeobatrachus diluvianus	ROI 4	1487.91	2.71767	1.00765	32.2951	18.4365	19.9813	103.471	24.7913	100.567	253.684	179.519
Amphibia	Anura	Rott	NHML-30271	Palaeobatrachus diluvianus	ROI 4	1776.54	2.71842	1.35176	37.2602	24.1362	20.2528	69.3825	30.8425	93.1131	237.17	209.328
Amphibia	Anura	Rott	NHML-30271	Palaeobatrachus diluvianus	ROI 4	2018.34	3.98948	1.72923	43.7613	28.9822	25.5603	86.169	34.0608	126.799	358.256	209.043
Amphibia	Anura	Rott	NHML-30271	Palaeobatrachus diluvianus	ROI 4	1920.25	3.43961	1.40676	37.0603	24.75	24.8355	114.083	32.7856	87.1801	271.695	245.118
Amphibia	Anura	Rott	NHML-30271	Palaeobatrachus diluvianus	ROI 4	1872.3	2.91159	1.28469	38.31	25.8415	24.0958	84.0198	28.4727	127.569	316.151	249.582
Amphibia	Anura	Rott	NHML-30271	Palaeobatrachus diluvianus	ROI 4	1597.03	2.87294	1.27103	33.289	20.949	21.3326	58.454	31.3841	93.8059	239.872	196.826
Amphibia	Anura	Rott	NHML-30271	Palaeobatrachus diluvianus	ROI 4	2013.06	5.45979	1.96416	38.0423	30.239	27.9809	78.6362	30.3885	135.901	317.107	239.528
Amphibia	Anura	Rott	NHML-30271	Palaeobatrachus diluvianus	ROI 4	1912.19	6.51517	1.67385	35.8982	27.1153	28.5931	81.6536	34.7522	122.739	271.122	206.027
Amphibia	Anura	Rott	NHML-30271	Palaeobatrachus diluvianus	ROI 4	1527.66	3.33261	1.09711	30.7175	20.7733	20.7743	106.987	37.5263	103.531	273.743	226.815
Amphibia	Anura	Rott	NHML-30271	Palaeobatrachus diluvianus	ROI 4	1385.57	2.742	0.8749	29.0834	18.8021	19.9715	104.278	24.3096	97.1191	215.448	145.99
Amphibia	Anura	Rott	NHML-30271	Palaeobatrachus diluvianus	ROI 4	1997.39	3.30579	1.42985	41.0163	24.6395	23.0599	116.251	29.0421	121.438	284.7	209.839
Amphibia	Anura	Rott	NHML-30271	Palaeobatrachus diluvianus	ROI 4	1844.14	3.13975	1.34759	36.3044	23.5576	23.0307	118.906	31.4624	106.858	268.368	195.741
Amphibia	Anura	Rott	NHML-30271	Palaeobatrachus diluvianus	ROI 4	1702.2	3.66697	1.29114	33.5134	23.5652	19.9027	127.487	24.7763	131.634	249.335	156.853
Amphibia	Anura	Rott	NHML-30271	Palaeobatrachus diluvianus	ROI 4	1501.77	2.39803	1.06528	29.7292	17.7147	20.6225	58.9953	26.3703	112.804	261.409	151.481
Amphibia	Anura	Rott	NHML-30271	Palaeobatrachus diluvianus	ROI 4	1749.04	2.87616	1.25003	34.889	24.4578	19.5499	77.9448	30.1891	115.508	288.773	204.277
Amphibia	Anura	Rott	NHML-30271	Palaeobatrachus diluvianus	ROI 4	1798.79	3.26688	1.50979	36.9381	23.7309	23.6924	142.928	29.865	120.891	332.075	207.858
Amphibia	Anura	Rott	NHML-30271	Palaeobatrachus diluvianus	ROI 4	1903.45	4.09488	1.5018	36.5021	25.3097	25.5045	102.623	40.7169	135.856	267.229	182.728
Amphibia	Anura	Rott	NHML-30271	Palaeobatrachus diluvianus	ROI 4	1896.76	3.46084	1.48094	40.6027	26.8122	23.427	85.5046	34.5345	104.546	277.778	244.953
Amphibia	Anura	Rott	NHML-30271	Palaeobatrachus diluvianus	ROI 4	2049.14	4.11039	2.08805	39.9751	28.5921	25.8591	81.0586	33.9932	133.779	274.579	269.164
Amphibia	Anura	Rott	NHML-30271	Palaeobatrachus diluvianus	ROI 4	1690.14	3.0644	1.45625	31.7934	21.4543	23.3391	84.3012	33.5146	114.202	250.64	215.998
Amphibia	Anura	Rott	NHML-30271	Palaeobatrachus diluvianus	ROI 4	1628.96	2.61692	1.27107	34.3931	22.6075	22.1898	94.3321	27.834	114.302	237.861	223.177
Amphibia	Anura	Rott	NHML-30271	Palaeobatrachus diluvianus	ROI 4	1554.87	3.06972	1.18983	29.2831	20.2124	20.7795	114.536	26.3118	95.8218	222.303	188.085
Amphibia	Anura	Rott	NHML-30271	Palaeobatrachus diluvianus	sediment	1425.03	2.35611	1.3197	28.8245	20.7504	22.4259	83.8631	24.7829	91.6213	256.84	182.94
Amphibia	Anura	Rott	NHML-30271	Palaeobatrachus diluvianus	sediment	1651.36	3.28129	1.45606	32.1484	25.9286	21.5162	90.7325	33.1015	115.795	264.101	195.722
Amphibia	Anura	Rott	NHML-30271	Palaeobatrachus diluvianus	sediment	2002.8	4.18249	1.96221	39.7565	29.3782	27.3506	122.973	39.5578	110.423	301.603	277.272
Amphibia	Anura	Rott	NHML-30271	Palaeobatrachus diluvianus	sediment	1595.01	2.66946	1.69378	33.712	21.4199	21.566	153.01	26.9081	113.799	229.235	185.714
Amphibia	Anura	Rott	NHML-30271	Palaeobatrachus diluvianus	sediment	1688.55	2.75645	1.53566	33.7509	22.9083	23.2775	104.855	33.3242	100.384	314.396	231.011
Amphibia	Anura	Rott	NHML-30271	Palaeobatrachus diluvianus	sediment	1463.72	2.31275	1.10003	30.4727	19.3063	20.1108	85.2126	26.4743	99.7235	223.009	162.397
Amphibia	Anura	Rott	NHML-30271	Palaeobatrachus diluvianus	sediment	1927.71	2.72023	1.66413	38.7856	27.7153	23.2739	76.05	32.7581	105.96	264.602	263.09
Amphibia	Anura	Rott	NHML-30271	Palaeobatrachus diluvianus	sediment	1490.43	1.99407	1.12226	30.7754	18.5431	22.8535	68.1181	24.8727	81.3204	178.703	154.83
Amphibia	Anura	Rott	NHML-30271	Palaeobatrachus diluvianus	sediment	1452.91	3.14667	1.23333	34.0134	18.3103	18.364	58.926	18.469	93.4509	256.033	143.171
Amphibia	Anura	Rott	NHML-30271	Palaeobatrachus diluvianus	sediment	1476.64	3.35287	0.994319	28.4346	18.6811	19.5015	46.9078	26.2091	98.6606	240.102	200.74
Amphibia	Anura	Rott	NHML-30271	Palaeobatrachus diluvianus	sediment	1884.4	6.25795	1.57048	37.2575	27.0375	22.1679	68.3299	26.4464	131.833	230.795	185.624
Amphibia	Anura	Rott	NHML-30271	Palaeobatrachus diluvianus	sediment	2203.4	5.44471	2.11369	45.2154	32.7063	27.0778	69.8339	39.1934	177.381	288.882	279.14
Amphibia	Anura	Rott	NHML-30271	Palaeobatrachus diluvianus	sediment	1762.5	4.0271	1.32289	35.2051	23.5078	23.0518	89.7678	31.3088	126.545	255.465	167.697
Amphibia	Anura	Rott	NHML-30271	Palaeobatrachus diluvianus	sediment	1829.24	3.94253	1.51498	35.1106	24.833	19.8729	64.2762	33.1919	127.233	244.011	249.166
Amphibia	Anura	Rott	NHML-30271	Palaeobatrachus diluvianus	sediment	2211.14	4.04749	1.79762	45.5321	32.9259	28.2459	79.8066	37.5704	132.496	262.39	233.686
Amphibia	Anura	Rott	NHML-30271	Palaeobatrachus diluvianus	sediment	2846.98	5.66676	3.31488	60.192	49.0045	35.6691	111.615	46.1797	188.729	399.374	307.997
Amphibia	Anura	Rott	NHML-30271	Palaeobatrachus diluvianus	sediment	1886.45	3.71419	1.48004	39.4498	27.4231	26.9268	74.7386	35.5833	114.104	271.469	232.162
Amphibia	Anura	Rott	NHML-30271	Palaeobatrachus diluvianus	sediment	1603.39	2.60317	1.39881	34.3423	20.7725	19.183	63.0076	26.2685	87.7156	262.85	141.322
Amphibia	Anura	Rott	NHML-30271	Palaeobatrachus diluvianus	sediment	1355.56	2.25702	0.896898	28.2203	16.3788	17.7702	72.9204	18.8646	78.5241	184.823	188.727
Amphibia	Anura	Rott	NHML-30271	Palaeobatrachus diluvianus	sediment	1608.02	2.5108	1.32721	34.7022	20.4461	21.203	55.7773	24.601	117.117	187.175	190.037
Amphibia	Anura	Rott	NHML-30271	Palaeobatrachus diluvianus	sediment	1573.78	2.2898	1.10119	33.4515	20.3333	20.3864	70.0669	27.2593	99.5044	234.814	137.014
Amphibia	Anura	Rott	NHML-30271	Palaeobatrachus diluvianus	sediment	1469.27	1.89391	0.808179	33.1378	18.2927	19.3539	59.485	26.1442	93.9427	176.949	140.795
Amphibia	Anura	Rott	NHML-30271	Palaeobatrachus diluvianus	sediment	1795.34	3.16711	2.00046	38.4536	22.7927	20.1704	65.3926	31.4819	115.525	240.823	122.955
Amphibia	Anura	Rott	NHML-30271	Palaeobatrachus diluvianus	sediment	1845.36	2.80803	1.63666	36.334	23.8936	20.7489	63.6895	33.3294	110.725	310.361	193.01
Amphibia	Anura	Rott	NHML-30271	Palaeobatrachus diluvianus	sediment	1996.38	5.46344	1.83732	39.6694	28.5883	25.8368	60.5917	36.5316	138.377	269.262	282.806
Amphibia	Anura	Rott	NHML-30271	Palaeobatrachus diluvianus	sediment	1988.57	6.05532	1.53463	39.637	27.8039	25.4143	62.8339	38.7178	111.142	285.779	225.68
Amphibia	Anura	Rott	NHML-30271	Palaeobatrachus diluvianus	sediment	1481.87	2.89328	0.959137	30.4901	18.3238	16.6446	54.4865	23.2102	76.3687	210.001	197.942
Amphibia	Anura	Rott	NHML-30271	Palaeobatrachus diluvianus	sediment	1830.14	3.90714	1.48762	35.3315	23.5467	22.417	49.4012	36.3065	120.77	242.627	207.006
Amphibia	Anura	Rott	NHML-30271	Palaeobatrachus diluvianus	sediment	1771.18	3.84648	1.28165	35.1372	24.2678	20.8318	72.5247	30.0345	131.518	291.341	171.162
Amphibia	Anura	Rott	NHML-30271	Palaeobatrachus diluvianus	sediment	1922.87	4.05676	1.67613	39.3456	27.367	25.3597	75.0241	36.1378	135.196	315.686	228.412
Amphibia	Anura	Rott	NHML-30271	Palaeobatrachus diluvianus	sediment	1640.18	2.90017	1.3905	33.2024	21.4987	22.4351	84.6561	29.4922	141.505	232.504	203.499
Amphibia	Anura	Rott	NHML-30271	Palaeobatrachus diluvianus	sediment	1455.99	2.27877	1.07515	29.187	17.1076	19.1029	55.0654	25.1863	85.8054	193.288	189.352
Amphibia	Anura	Rott	NHML-30271	Palaeobatrachus diluvianus	sediment	1460.29	2.28758	0.99699	27.2543	17.3327	15.6182	57.7571	20.3779	100.988	217.176	143.342
Amphibia	Anura	Rott	NHML-30271	Palaeobatrachus diluvianus	sediment	1586.02	3.44805	1.36085	33.1896	20.1597	18.8497	79.9943	28.8634	71.5779	184.649	169.777
Amphibia	Anura	Rott	NHML-30271	Palaeobatrachus diluvianus	sediment	1605.34	4.05036	1.54658	30.3795	20.1415	26.8469	85.6615	29.9099	106.723	235.154	161.362
Amphibia	Anura	Rott	NHML-30271	Palaeobatrachus diluvianus	sediment	1243.81	2.93775	0.850613	23.5167	14.4951	17.5662	46.3331	24.3226	76.5767	162.269	129.114
Amphibia	Anura	Rott	NHML-30271	Palaeobatrachus diluvianus	sediment	2369.37	4.53638	2.59094	48.4094	34.7418	30.8275	85.7459	34.9466	155.734	472.735	250.379
Amphibia	Anura	Rott	NHML-30271	Palaeobatrachus diluvianus	sediment	1715.65	2.8607	1.49454	34.1314	21.4986	21.7885	92.6961	24.8299	114.003	245.969	239.205
Amphibia	Anura	Rott	NHML-30271	Palaeobatrachus diluvianus	sediment	1802.44	3.13685	1.6267	37.01	24.2917	18.3637	158.65	32.4879	112.714	304.49	229.441
Amphibia	Anura	Rott	NHML-30271	Palaeobatrachus diluvianus	sediment	1993.22	4.14263	1.74474	39.5111	27.0962	22.9131	94.8676	32.8025	123.714	249.299	274.63
Amphibia	Anura	Rott	NHML-30271	Palaeobatrachus diluvianus	sediment	1655	5.81814	1.47335	32.6513	19.3936	21.3363	46.0516	25.5303	114.827	242.776	207.47
Amphibia	Anura	Rott	NHML-30271	Palaeobatrachus diluvianus	sediment	2044.32	4.72101	2.1071	38.5446	27.8637	25.073	50.7257	26.8198	125.566	261.756	213.829
Amphibia	Anura	Rott	NHML-30271	Palaeobatrachus diluvianus	sediment	2445.72	4.88208	2.72414	47.1523	36.5279	28.8871	148.693	48.5443	164.049	298.689	278.856
Amphibia	Anura	Rott	NHML-30271	Palaeobatrachus diluvianus	sediment	1969.78	3.70504	1.78753	41.8896	27.9169	27.4955	79.947	34.3859	144.227	313.741	276.47
Amphibia	Anura	Rott	NHML-30271	Palaeobatrachus diluvianus	sediment	1357.6	1.70232	0.978756	28.7786	17.4318	17.3433	52.0946	20.0085	88.7649	199.066	150.201
Amphibia	Anura	Rott	NHML-30271	Palaeobatrachus diluvianus	sediment	989.242	1.31948	0.639513	21.0286	11.4394	15.5504	29.092	12.8782	67.9877	103.719	93.3734
Amphibia	Anura	Rott	NHML-30271	Palaeobatrachus diluvianus	sediment	2177.12	5.65485	1.89494	45.3852	30.4297	32.3082	60.286	38.3617	150.971	320.691	232.567
Amphibia	Anura	Rott	NHML-30271	Palaeobatrachus diluvianus	sediment	1725.33	4.80507	1.52409	36.4803	21.2322	25.7427	41.0307	27.9003	108.162	255.367	182.247
Amphibia	Anura	Rott	NHML-30271	Palaeobatrachus diluvianus	sediment	1300.44	2.61546	1.07987	25.8459	17.6365	19.8861	44.7178	21.7417	82.7584	216.89	144.215
Amphibia	Anura	Rott	NHML-30271	Palaeobatrachus diluvianus	sediment	1603.76	4.0893	1.61157	34.1497	22.1823	26.3344	111.292	35.2472	94.5778	232.399	201.754
Amphibia	Anura	Rott	NHML-30271	Palaeobatrachus diluvianus	sediment	1726.99	4.25441	1.75744	32.049	24.5328	22.0491	125.093	32.5033	98.3966	267.337	192.695
Amphibia	Anura	Rott	NHML-30271	Palaeobatrachus diluvianus	sediment	1681.78	3.55562	1.48066	35.3127	25.4183	22.4888	98.9627	34.2589	108.834	229.755	214.726
Amphibia	Anura	Rott	NHML-30271	Palaeobatrachus diluvianus	sediment	1212.12	2.35691	0.924421	24.7649	16.4434	17.7305	55.0708	20.9594	64.9061	192.878	164.561
Amphibia	Anura	Rott	NHML-30271	Palaeobatrachus diluvianus	sediment	1826.25	3.99899	1.4895	36.8916	25.5329	22.9638	49.9648	32.2306	150.52	243.263	237.756
Amphibia	Anura	Rott	NHML-30271	Palaeobatrachus diluvianus	sediment	1699.48	3.55579	1.36227	32.874	21.4358	20.4176	52.2792	24.6147	111.401	272.866	186.318
Amphibia	Anura	Rott	NHML-30271	Palaeobatrachus diluvianus	sediment	1831.08	3.41591	1.52569	38.2113	24.3441	19.8762	50.6933	28.455	127.254	256.255	188.686
Amphibia	Anura	Rott	NHML-30271	Palaeobatrachus diluvianus	sediment	2270.52	4.01914	2.63809	45.6192	32.1225	30.8859	226.4	39.3035	152.695	349.414	274.619
Amphibia	Anura	Rott	NHML-30271	Palaeobatrachus diluvianus	sediment	1504.51	2.54771	1.03123	29.3108	19.2432	19.0764	78.8067	24.531	93.524	222.396	196.235
Amphibia	Anura	Rott	NHML-30271	Palaeobatrachus diluvianus	sediment	1565.73	2.62931	1.16995	33.4013	21.5681	18.5031	53.1026	23.1535	103.475	196.227	171.748
Amphibia	Anura	Rott	NHML-30271	Palaeobatrachus diluvianus	sediment	1843.02	4.88358	1.75129	39.7247	26.0181	25.6531	63.1867	27.4215	128.472	244.334	186.897
Amphibia	Anura	Rott	NHML-30271	Palaeobatrachus diluvianus	sediment	1696.97	4.88976	1.37929	32.9227	22.1421	22.3591	44.9644	29.6899	102.238	262.602	214.52
Amphibia	Anura	Rott	NHML-30271	Palaeobatrachus diluvianus	sediment	1753.68	4.05553	1.41184	34.1325	25.0746	26.3445	45.6943	21.3718	100.6	237.213	162.637
Amphibia	Anura	Rott	NHML-30271	Palaeobatrachus diluvianus	sediment	2169.93	5.18671	2.14183	44.2117	32.5268	32.6334	57.4113	39.5958	121.622	380.398	259.178
Amphibia	Anura	Rott	NHML-30271	Palaeobatrachus diluvianus	sediment	1772.48	4.84344	1.60938	38.9706	25.6987	24.8626	99.8128	30.2199	125.63	375.459	246.027
Amphibia	Anura	Rott	NHML-30271	Palaeobatrachus diluvianus	sediment	1489.27	4.29306	1.17783	31.3899	20.9833	22.6514	61.8298	21.4273	114.443	200.35	211.691
Amphibia	Anura	Rott	NHML-30271	Palaeobatrachus diluvianus	sediment	1968.53	6.7168	2.10351	40.3373	30.853	29.755	51.3362	34.9867	103.714	285.069	195.103
Amphibia	Anura	Rott	NHML-30271	Palaeobatrachus diluvianus	sediment	1643.41	4.18652	1.33091	32.117	20.8534	22.5268	54.6341	32.3	92.1588	283.783	143.361
Amphibia	Anura	Rott	NHML-30271	Palaeobatrachus diluvianus	sediment	1447.21	3.17098	1.16359	28.4056	16.9328	21.6133	50.258	28.1289	103.32	224.689	229.178
Amphibia	Anura	Rott	NHML-30271	Palaeobatrachus diluvianus	sediment	1542.34	3.11177	1.16478	30.3172	18.7334	18.7804	46.5865	20.1525	123.54	212.066	166.41
Amphibia	Anura	Rott	NHML-30271	Palaeobatrachus diluvianus	sediment	1978.5	3.38432	1.81616	37.6255	26.9004	23.1745	46.2547	37.9164	81.715	270.42	182.639
Amphibia	Anura	Rott	NHML-30271	Palaeobatrachus diluvianus	sediment	2609.48	5.15057	3.04138	54.0175	36.2767	32.7243	101.946	44.5782	114.792	381.63	327.205
Amphibia	Anura	Rott	NHML-30271	Palaeobatrachus diluvianus	sediment	2085.87	4.34998	1.96001	41.6687	29.3769	28.6943	91.104	33.8504	135.068	306.054	209.641
Amphibia	Anura	Rott	NHML-30271	Palaeobatrachus diluvianus	sediment	1462.65	1.98843	1.03454	28.7184	19.1452	18.8978	57.0666	23.7964	86.2174	244.106	155.952
Amphibia	Anura	Rott	NHML-30271	Palaeobatrachus diluvianus	sediment	1827.99	5.19181	1.65131	39.7949	25.3645	24.7796	76.1072	33.4135	117.836	264.063	225.747
Amphibia	Anura	Rott	NHML-30271	Palaeobatrachus diluvianus	sediment	1506.07	5.40202	1.13361	33.0783	20.1463	21.2887	47.8456	23.7682	84.4869	193.498	145.617
Amphibia	Anura	Rott	NHML-30271	Palaeobatrachus diluvianus	sediment	1309.69	3.81699	0.757958	25.3522	15.8083	17.7789	43.6505	29.8499	99.293	219.595	143.784
Amphibia	Anura	Rott	NHML-30271	Palaeobatrachus diluvianus	sediment	1501.56	3.8626	1.09924	29.6156	19.8739	19.2289	46.4531	23.0603	93.778	257.447	180.899
Amphibia	Anura	Rott	NHML-30271	Palaeobatrachus diluvianus	sediment	1915.25	4.48968	1.84076	40.2482	29.0973	25.8612	61.0373	27.6975	101.97	292.921	225.024
Amphibia	Anura	Rott	NHML-30271	Palaeobatrachus diluvianus	sediment	1651.91	3.40763	1.35665	34.9967	23.683	23.4795	62.3432	32.8529	103.753	216.2	224.395
Amphibia	Anura	Rott	NHML-30271	Palaeobatrachus diluvianus	sediment	2340	6.56512	2.75659	51.0331	36.143	30.73	75.0427	36.3729	151.209	323.826	241.126
Amphibia	Anura	Rott	NHML-30271	Palaeobatrachus diluvianus	sediment	1960.91	6.6583	2.12886	42.0315	27.7916	29.6138	64.7949	29.277	109.901	246.467	163.65
Amphibia	Anura	Rott	NHML-30271	Palaeobatrachus diluvianus	sediment	1507.44	3.8947	1.24548	32.5264	19.5983	20.1901	46.0967	21.091	114.695	202.6	193.159
Amphibia	Anura	Rott	NHML-30271	Palaeobatrachus diluvianus	sediment	1194.62	3.37864	0.827984	25.5221	16.5743	17.8962	52.9565	24.2539	69.9074	193.371	118.474
Amphibia	Anura	Rott	NHML-30271	Palaeobatrachus diluvianus	sediment	1386.71	3.58865	1.20672	27.2288	17.7599	20.6726	48.4494	22.8647	92.8862	191.361	164.444
Amphibia	Anura	Rott	NHML-30271	Palaeobatrachus diluvianus	sediment	3669.94	8.5473	4.95858	81.5602	62.8066	43.8272	91.1881	51.8751	195.527	472.181	446.46
Amphibia	Anura	Rott	NHML-30271	Palaeobatrachus diluvianus	sediment	3212.47	8.74265	4.66506	62.1259	52.9424	40.8453	108.856	53.4996	190.005	415.487	350.187
Amphibia	Anura	Rott	NHML-30271	Palaeobatrachus diluvianus	sediment	1473.33	2.63899	1.14781	30.8573	19.9547	19.1525	60.2226	29.9287	99.8923	244.832	178.314
Amphibia	Anura	Rott	NHML-30271	Palaeobatrachus diluvianus	sediment	1640.71	2.91332	1.2596	31.2782	20.4917	19.8385	70.9189	25.7824	110.978	212.838	219.552
Amphibia	Anura	Rott	NHML-30271	Palaeobatrachus diluvianus	sediment	1344.37	3.17134	0.81477	28.6466	17.929	17.7999	54.1342	28.5549	83.927	204.608	158.19
Amphibia	Anura	Rott	NHML-30271	Palaeobatrachus diluvianus	sediment	1672.83	4.44699	1.51535	33.483	23.3141	21.2682	60.0012	36.5373	102.252	185.76	187.729
Amphibia	Anura	Rott	NHML-30271	Palaeobatrachus diluvianus	sediment	1512.16	3.85882	1.24435	31.3274	18.682	22.75	47.9222	21.6162	97.2228	198.475	210.371
Amphibia	Anura	Rott	NHML-30271	Palaeobatrachus diluvianus	sediment	1540.24	3.39509	1.25323	31.5604	21.9761	21.7521	40.9108	25.4607	89.4091	195.862	200.539
Amphibia	Anura	Rott	NHML-30271	Palaeobatrachus diluvianus	sediment	2564.97	6.18621	2.91247	51.7686	40.408	35.052	70.6788	43.1486	182.707	368.436	288.648
Amphibia	Anura	Rott	NHML-30271	Palaeobatrachus diluvianus	sediment	2471.95	6.33584	4.09993	49.4041	40.73	32.8829	72.3277	46.2775	177.937	343.763	250.366
Amphibia	Anura	Rott	NHML-30271	Palaeobatrachus diluvianus	sediment	1383.34	4.83863	1.03163	29.0794	19.2159	23.1627	50.3727	30.4539	105.411	228.469	184.818
Amphibia	Anura	Rott	NHML-30271	Palaeobatrachus diluvianus	sediment	1445.64	4.53105	1.20099	27.9353	19.7269	20.1571	48.0823	28.1533	96.0234	221.342	173.582
Amphibia	Anura	Rott	NHML-30271	Palaeobatrachus diluvianus	sediment	1062.36	3.48404	0.790096	23.3514	14.3049	17.7604	160.379	45.3102	57.7285	172.221	177.654
Amphibia	Anura	Rott	NHML-30271	Palaeobatrachus diluvianus	sediment	1318.61	3.19059	1.00149	28.3174	17.2811	17.1288	81.4238	24.7912	80.5972	196.605	219.548
Amphibia	Anura	Rott	NHML-30271	Palaeobatrachus diluvianus	sediment	2566.47	4.1464	3.81967	47.2905	38.8649	31.9952	74.5035	44.714	171.679	352.401	301.685
Amphibia	Anura	Rott	NHML-30271	Palaeobatrachus diluvianus	sediment	2682.2	6.7551	4.45988	59.8361	43.7571	30.1426	113.757	51.8398	143.482	376.216	277.538
Amphibia	Anura	Rott	NHML-30271	Palaeobatrachus diluvianus	sediment	2174.42	5.46279	2.07895	41.6	32.3213	26.1486	80.5336	33.9212	135.403	283.454	228.085
Amphibia	Anura	Rott	NHML-30271	Palaeobatrachus diluvianus	sediment	1249.84	2.22583	0.752479	26.7257	15.2657	14.8023	95.5488	26.8594	93.3492	217.203	178.586
Amphibia	Anura	Rott	NHML-30271	Palaeobatrachus diluvianus	sediment	1410.05	3.54428	0.983774	28.5841	18.7169	19.1176	68.9768	23.4591	96.7187	165.114	156.816
Amphibia	Anura	Rott	NHML-30271	Palaeobatrachus diluvianus	sediment	1378.79	6.53738	0.931209	26.1578	17.7089	19.073	56.0014	28.1741	92.1585	201.944	132.942
Amphibia	Anura	Rott	NHML-30271	Palaeobatrachus diluvianus	sediment	1152.44	2.38437	0.8273	23.6774	13.3956	13.4987	42.2035	21.7509	100.086	179.952	168.556
Amphibia	Anura	Rott	NHML-30271	Palaeobatrachus diluvianus	sediment	2157.73	6.98356	2.18848	44.7743	30.8677	22.8923	67.5563	36.2129	146.315	248.265	211.314
Amphibia	Anura	Rott	NHML-30271	Palaeobatrachus diluvianus	sediment	2267.5	5.31776	2.27923	48.0325	35.0121	30.4965	69.2862	45.2761	123.357	309.805	213.639
Amphibia	Anura	Rott	NHML-30271	Palaeobatrachus diluvianus	sediment	2116.57	5.86475	2.22194	42.3865	30.351	32.0169	86.2479	36.2865	140.926	335.587	208.957
Amphibia	Anura	Rott	NHML-30271	Palaeobatrachus diluvianus	sediment	2143.29	6.07223	1.98866	43.8604	33.4754	32.4259	61.1436	39.3441	117.072	321.396	316.96
Amphibia	Anura	Rott	NHML-30271	Palaeobatrachus diluvianus	sediment	1577.39	4.53281	1.44439	31.6241	22.7589	26.3606	50.0322	24.0734	100.953	214.088	218.34
Amphibia	Anura	Rott	NHML-30271	Palaeobatrachus diluvianus	sediment	1402.37	3.53001	1.10846	30.5259	20.203	25.6973	48.6942	21.3907	95.7939	196.591	176.634
Amphibia	Anura	Rott	NHML-30271	Palaeobatrachus diluvianus	sediment	1366.22	3.43306	0.93188	27.4175	18.2532	23.2771	49.795	27.9284	117.048	215.582	179.703
Amphibia	Anura	Rott	NHML-30271	Palaeobatrachus diluvianus	sediment	2317.62	4.21623	2.3407	47.7282	32.218	28.2252	139.224	38.6285	132.018	323.679	277.005
Amphibia	Anura	Rott	NHML-30271	Palaeobatrachus diluvianus	sediment	2223.49	6.83419	2.08074	47.5012	30.2678	26.4701	134.047	42.187	133.207	321.649	299.752
Amphibia	Anura	Rott	NHML-30271	Palaeobatrachus diluvianus	sediment	1980.07	6.15958	1.6028	42.0896	29.2648	25.9226	82.6808	28.7311	109.481	314.088	237.248
Amphibia	Anura	Rott	NHML-30271	Palaeobatrachus diluvianus	sediment	1619.79	3.23471	1.25134	32.9492	21.4173	18.5552	80.9693	36.4189	97.6504	237.872	188.369
Amphibia	Anura	Rott	NHML-30271	Palaeobatrachus diluvianus	sediment	1246.09	2.3964	0.731018	22.7007	14.4826	17.1625	69.4534	17.6799	83.2217	150.448	151.717
Amphibia	Anura	Rott	NHML-30271	Palaeobatrachus diluvianus	sediment	1395.42	3.67785	1.19233	27.6337	20.0385	18.6987	88.4366	30.3292	88.7919	212.86	171.035
Amphibia	Anura	Rott	NHML-30271	Palaeobatrachus diluvianus	sediment	1483.72	3.62718	1.10838	30.6482	18.7417	16.9694	66.8352	22.8645	91.4821	176.166	147.896
Amphibia	Anura	Rott	NHML-30271	Palaeobatrachus diluvianus	sediment	1508.29	3.8427	1.01554	31.0276	20.0618	18.9295	54.0345	24.9854	83.2018	221.218	136.487
Amphibia	Anura	Rott	NHML-30271	Palaeobatrachus diluvianus	sediment	1621.75	4.33171	1.36171	31.9213	22.1757	19.7617	57.9915	22.4722	113.707	244.194	222.015
Amphibia	Anura	Rott	NHML-30271	Palaeobatrachus diluvianus	sediment	1599.03	3.6292	1.16375	32.6109	20.6619	22.2432	59.1679	32.1412	113.998	269.542	190.044
Amphibia	Anura	Rott	NHML-30271	Palaeobatrachus diluvianus	sediment	2248.96	4.79104	2.23185	43.8039	35.3737	30.3443	71.5418	33.1687	173.396	326.94	302.506
Amphibia	Anura	Rott	NHML-30271	Palaeobatrachus diluvianus	sediment	1956.36	6.69	1.69897	38.5729	29.3203	35.6626	56.0789	29.2062	130.855	290.382	204.068
Amphibia	Anura	Rott	NHML-30271	Palaeobatrachus diluvianus	sediment	1156.07	4.20502	0.601009	22.6785	14.039	30.6326	40.7198	22.4505	73.8474	153.324	154.949
Amphibia	Anura	Rott	NHML-30271	Palaeobatrachus diluvianus	sediment	1139.92	3.47718	0.671185	24.242	14.8217	16.6045	42.735	20.0178	76.1534	207.743	129.483
Reptilia	Squamata	Yanliao	CNU-VER-LB2009001	Squamata indet.	ROI 1	226.965	1.25912	0.353583	5.85366	1.59085	11.1313	35.6911	68.2882	14.9766	19.9462	31.4243
Reptilia	Squamata	Yanliao	CNU-VER-LB2009001	Squamata indet.	ROI 1	381.831	1.75896	0.807337	11.2061	2.61352	18.4127	93.1016	145.639	24.4089	29.2576	45.5249
Reptilia	Squamata	Yanliao	CNU-VER-LB2009001	Squamata indet.	ROI 1	295.228	1.40798	0.493274	8.49523	1.89691	18.8013	52.1792	122.107	21.53	26.8391	37.9469
Reptilia	Squamata	Yanliao	CNU-VER-LB2009001	Squamata indet.	ROI 1	298.481	1.50362	0.398477	8.06007	1.80776	17.9145	44.7803	120.341	17.2532	21.7145	45.2514
Reptilia	Squamata	Yanliao	CNU-VER-LB2009001	Squamata indet.	ROI 1	299.698	1.39561	0.518541	8.1744	1.85873	21.1447	62.1518	114.687	21.6995	19.7676	52.8154
Reptilia	Squamata	Yanliao	CNU-VER-LB2009001	Squamata indet.	ROI 1	328.05	1.65057	0.476317	8.93099	2.48693	20.8244	57.2088	133.765	15.8192	27.3889	46.1004
Reptilia	Squamata	Yanliao	CNU-VER-LB2009001	Squamata indet.	ROI 1	332.501	1.41868	0.565149	8.86782	2.34832	26.8383	52.1336	101.113	21.1757	31.7277	42.5802
Reptilia	Squamata	Yanliao	CNU-VER-LB2009001	Squamata indet.	ROI 1	394.235	1.82659	0.799071	10.3346	2.84499	18.2979	64.6639	137.864	27.2187	19.5754	64.726
Reptilia	Squamata	Yanliao	CNU-VER-LB2009001	Squamata indet.	ROI 1	305.159	1.19037	0.451268	9.124	2.20149	26.6487	68.1375	141.409	25.296	13.5921	53.0767
Reptilia	Squamata	Yanliao	CNU-VER-LB2009001	Squamata indet.	ROI 1	238.254	1.32415	0.319843	6.3918	1.69121	15.1643	39.7053	94.0738	12.5642	15.06	36.9076
Reptilia	Squamata	Yanliao	CNU-VER-LB2009001	Squamata indet.	ROI 1	268.922	1.18374	0.419086	7.25058	2.05565	18.5693	44.1529	129.678	23.816	22.4298	44.6174
Reptilia	Squamata	Yanliao	CNU-VER-LB2009001	Squamata indet.	ROI 1	271.259	1.4055	0.33083	7.42683	2.23017	15.947	41.6981	93.3775	17.0526	24.5281	39.3584
Reptilia	Squamata	Yanliao	CNU-VER-LB2009001	Squamata indet.	ROI 1	394.038	1.7386	0.730222	9.57959	2.67114	18.536	53.3863	104.861	21.1393	24.2369	53.9976
Reptilia	Squamata	Yanliao	CNU-VER-LB2009001	Squamata indet.	ROI 1	409.28	1.60391	0.451223	15.9489	2.79453	33.8879	94.4232	122.537	20.4025	24.4554	58.3762
Reptilia	Squamata	Yanliao	CNU-VER-LB2009001	Squamata indet.	ROI 1	277.297	1.28088	0.449939	7.57555	2.04868	18.8134	58.5012	125.965	22.6124	17.722	40.1466
Reptilia	Squamata	Yanliao	CNU-VER-LB2009001	Squamata indet.	ROI 1	290.907	1.16357	0.498233	7.41496	2.40827	18.2956	54.5912	99.6845	18.267	16.6824	41.9786
Reptilia	Squamata	Yanliao	CNU-VER-LB2009001	Squamata indet.	ROI 1	277.608	1.38051	0.405289	8.25116	1.84096	17.5776	50.583	135.089	22.5124	30.098	45.4195
Reptilia	Squamata	Yanliao	CNU-VER-LB2009001	Squamata indet.	ROI 1	187.337	0.947639	0.228681	6.17358	1.29997	14.279	32.9155	94.9766	12.3767	12.8573	36.3569
Reptilia	Squamata	Yanliao	CNU-VER-LB2009001	Squamata indet.	ROI 1	291.648	1.56181	0.487091	8.28195	2.14029	16.8333	49.7563	98.272	19.9891	19.793	29.1769
Reptilia	Squamata	Yanliao	CNU-VER-LB2009001	Squamata indet.	ROI 1	367.523	1.71185	0.507193	10.847	2.67157	27.4064	74.618	158.435	21.719	29.2876	45.5716
Reptilia	Squamata	Yanliao	CNU-VER-LB2009001	Squamata indet.	ROI 1	263.444	1.15524	0.331747	7.28829	1.92248	22.5926	43.669	119.49	23.9399	22.5464	34.0856
Reptilia	Squamata	Yanliao	CNU-VER-LB2009001	Squamata indet.	ROI 1	251.261	0.977155	0.372046	6.5559	1.80897	18.6879	47.2898	113.284	15.3147	21.4164	44.6302
Reptilia	Squamata	Yanliao	CNU-VER-LB2009001	Squamata indet.	ROI 1	278.672	1.11485	0.365249	7.10258	2.07718	16.2468	51.7883	104.392	18.0491	16.4834	43.2814
Reptilia	Squamata	Yanliao	CNU-VER-LB2009001	Squamata indet.	ROI 1	279.17	1.37175	0.402715	8.10269	1.73715	20.4438	44.8048	115.43	16.3469	16.5003	46.9363
Reptilia	Squamata	Yanliao	CNU-VER-LB2009001	Squamata indet.	ROI 1	266.549	1.53345	0.331094	7.11512	1.74901	17.266	40.0223	88.2482	14.5063	17.3879	28.6471
Reptilia	Squamata	Yanliao	CNU-VER-LB2009001	Squamata indet.	ROI 1	394.806	1.88557	0.702188	11.4419	2.66474	21.9766	62.4184	97.1089	31.9234	24.0522	44.0172
Reptilia	Squamata	Yanliao	CNU-VER-LB2009001	Squamata indet.	ROI 1	431.679	1.90121	0.688695	12.869	3.1928	23.6308	72.9463	139.701	26.0916	31.2746	56.7015
Reptilia	Squamata	Yanliao	CNU-VER-LB2009001	Squamata indet.	ROI 1	277.145	1.1546	0.398703	8.00039	2.09924	19.1311	57.1957	134.008	15.5367	10.3461	41.655
Reptilia	Squamata	Yanliao	CNU-VER-LB2009001	Squamata indet.	ROI 1	229.355	1.29233	0.299703	5.55912	1.386	12.7881	47.473	86.3413	10.907	14.0792	36.9686
Reptilia	Squamata	Yanliao	CNU-VER-LB2009001	Squamata indet.	ROI 1	278.835	1.50787	0.438824	7.34961	1.85144	15.77	40.6926	95.1043	20.6026	18.5214	32.4217
Reptilia	Squamata	Yanliao	CNU-VER-LB2009001	Squamata indet.	ROI 1	319.508	1.58249	0.488119	8.22774	2.3168	20.9833	60.998	142.536	22.8957	24.2772	49.8882
Reptilia	Squamata	Yanliao	CNU-VER-LB2009001	Squamata indet.	ROI 1	466.649	2.0594	0.851256	12.0519	3.09884	27.7248	82.1666	160.689	25.5605	28.3684	71.509
Reptilia	Squamata	Yanliao	CNU-VER-LB2009001	Squamata indet.	ROI 1	362.136	1.98141	0.847758	9.91279	2.66968	19.9404	49.2537	129.389	19.7925	28.0377	58.5185
Reptilia	Squamata	Yanliao	CNU-VER-LB2009001	Squamata indet.	ROI 1	278.22	1.33528	0.439284	7.77315	2.02426	19.8475	66.4099	115.73	24.0615	23.691	48.6835
Reptilia	Squamata	Yanliao	CNU-VER-LB2009001	Squamata indet.	ROI 1	254.213	1.16279	0.44081	6.40689	2.05924	17.2974	66.1318	132.936	26.4139	9.19186	28.6051
Reptilia	Squamata	Yanliao	CNU-VER-LB2009001	Squamata indet.	ROI 1	193.186	1.14235	0.192105	5.83595	1.66987	15.3521	41.6498	93.023	8.20827	16.726	27.5566
Reptilia	Squamata	Yanliao	CNU-VER-LB2009001	Squamata indet.	ROI 1	347.265	1.59301	0.533592	9.77482	2.54114	24.0769	69.0245	134.13	24.1157	27.8355	58.0965
Reptilia	Squamata	Yanliao	CNU-VER-LB2009001	Squamata indet.	ROI 1	357.91	1.56607	0.614239	8.89651	2.55626	22.0075	62.2368	146.115	22.4622	22.6163	32.049
Reptilia	Squamata	Yanliao	CNU-VER-LB2009001	Squamata indet.	ROI 1	316.661	1.12536	0.658753	8.35461	2.27976	23.2249	64.5336	144.803	21.918	18.9158	45.989
Reptilia	Squamata	Yanliao	CNU-VER-LB2009001	Squamata indet.	ROI 1	260.258	1.24089	0.581336	6.55237	1.53484	16.2441	44.7095	93.3446	16.1568	26.5012	35.6849
Reptilia	Squamata	Yanliao	CNU-VER-LB2009001	Squamata indet.	ROI 1	281.069	1.43374	0.419745	8.63842	2.03216	21.3604	56.4455	125.607	24.1554	21.7153	32.5823
Reptilia	Squamata	Yanliao	CNU-VER-LB2009001	Squamata indet.	ROI 1	223.371	0.801057	0.293139	6.40309	1.82647	15.2285	40.0005	102.482	20.0404	14.0125	43.8015
Reptilia	Squamata	Yanliao	CNU-VER-LB2009001	Squamata indet.	ROI 1	405.432	1.77286	0.740292	11.442	2.45611	22.4133	66.9265	156.21	22.9387	23.0961	53.9064
Reptilia	Squamata	Yanliao	CNU-VER-LB2009001	Squamata indet.	ROI 1	496.981	1.7786	1.02376	13.0547	3.51259	21.68	76.0177	155.522	20.1776	39.1579	56.4496
Reptilia	Squamata	Yanliao	CNU-VER-LB2009001	Squamata indet.	ROI 1	305.324	1.48984	0.528189	9.21878	2.36927	21.4931	60.4712	125.636	24.503	14.6852	47.7405
Reptilia	Squamata	Yanliao	CNU-VER-LB2009001	Squamata indet.	ROI 1	438.93	1.87624	0.947062	12.1072	2.65146	22.2688	77.7766	152.978	17.707	43.566	46.9306
Reptilia	Squamata	Yanliao	CNU-VER-LB2009001	Squamata indet.	ROI 1	272.31	1.28509	0.427452	7.33591	2.22807	17.0523	55.6336	118.659	21.421	23.6221	28.7656
Reptilia	Squamata	Yanliao	CNU-VER-LB2009001	Squamata indet.	ROI 1	210.901	1.14089	0.244726	5.73159	1.76007	14.6013	36.8922	94.0258	20.6955	20.8375	39.95
Reptilia	Squamata	Yanliao	CNU-VER-LB2009001	Squamata indet.	ROI 1	323.036	1.50043	0.461378	9.44831	2.11648	18.5954	62.5189	144.892	20.2704	24.2971	33.286
Reptilia	Squamata	Yanliao	CNU-VER-LB2009001	Squamata indet.	ROI 1	361.332	1.83928	0.733584	10.3344	2.46575	16.7499	54.4107	95.576	18.8068	26.8365	43.2192
Reptilia	Squamata	Yanliao	CNU-VER-LB2009001	Squamata indet.	ROI 1	383.431	1.93278	0.53309	10.039	2.70369	22.0137	93.527	138.909	25.5113	17.4737	63.0873
Reptilia	Squamata	Yanliao	CNU-VER-LB2009001	Squamata indet.	ROI 1	319.813	1.34198	0.530503	8.73569	2.43343	20.8852	73.0594	117.029	18.4578	15.8031	53.4824
Reptilia	Squamata	Yanliao	CNU-VER-LB2009001	Squamata indet.	ROI 1	387.14	1.75905	0.706491	9.65839	2.50661	24.7232	68.6846	137.18	28.2225	20.7338	53.4866
Reptilia	Squamata	Yanliao	CNU-VER-LB2009001	Squamata indet.	ROI 1	261.71	1.15141	0.456609	6.18562	1.60327	17.3562	68.2733	119.527	22.1562	25.536	37.5487
Reptilia	Squamata	Yanliao	CNU-VER-LB2009001	Squamata indet.	ROI 1	306.938	1.64251	0.53324	8.20374	2.23399	19.0346	66.5636	133.111	20.1147	19.9173	49.5452
Reptilia	Squamata	Yanliao	CNU-VER-LB2009001	Squamata indet.	ROI 1	299.977	1.4369	0.569069	7.39806	2.26666	22.1051	51.7958	119.828	17.4336	19.8519	38.4087
Reptilia	Squamata	Yanliao	CNU-VER-LB2009001	Squamata indet.	ROI 1	353.64	1.50722	0.83542	9.86601	2.71639	18.4133	68.22	91.1567	19.6328	20.3237	58.0462
Reptilia	Squamata	Yanliao	CNU-VER-LB2009001	Squamata indet.	ROI 1	362.843	1.34043	0.722085	10.7428	2.80039	20.4095	98.5987	139.79	28.8597	25.9444	45.4158
Reptilia	Squamata	Yanliao	CNU-VER-LB2009001	Squamata indet.	ROI 1	280.527	1.25327	0.470764	7.80059	1.79975	17.5493	46.3021	109.77	18.8944	19.5594	32.4367
Reptilia	Squamata	Yanliao	CNU-VER-LB2009001	Squamata indet.	ROI 1	363.768	1.75808	0.978223	10.1546	2.56675	21.8005	65.0039	150.491	21.5364	27.9658	43.3055
Reptilia	Squamata	Yanliao	CNU-VER-LB2009001	Squamata indet.	ROI 1	315.884	1.40014	0.481363	8.17233	2.22981	19.9902	69.038	135.894	23.7107	28.4207	47.9078
Reptilia	Squamata	Yanliao	CNU-VER-LB2009001	Squamata indet.	ROI 1	295.001	1.35694	0.458559	8.25013	2.18504	18.9008	55.9233	124.733	25.9726	18.6792	52.68
Reptilia	Squamata	Yanliao	CNU-VER-LB2009001	Squamata indet.	ROI 1	287.443	1.36591	0.494893	8.26581	2.04851	19.6681	56.5327	118.995	15.5524	17.6062	47.136
Reptilia	Squamata	Yanliao	CNU-VER-LB2009001	Squamata indet.	ROI 1	396.41	1.7074	0.839858	10.7613	2.79504	20.0286	65.8551	133.057	15.4547	22.8835	49.5951
Reptilia	Squamata	Yanliao	CNU-VER-LB2009001	Squamata indet.	ROI 1	333.124	1.49869	0.618072	8.55261	2.22175	17.695	50.6919	129.066	28.1697	29.5448	27.7062
Reptilia	Squamata	Yanliao	CNU-VER-LB2009001	Squamata indet.	ROI 1	332.088	1.36725	0.563607	9.17117	2.04581	19.0928	49.6415	129.009	18.4782	17.93	60.9267
Reptilia	Squamata	Yanliao	CNU-VER-LB2009001	Squamata indet.	ROI 1	195.024	1.07374	0.156416	5.58078	1.50376	19.8486	51.4154	126.152	14.7466	13.7479	24.0657
Reptilia	Squamata	Yanliao	CNU-VER-LB2009001	Squamata indet.	ROI 1	237.461	1.02221	0.320984	6.47719	1.98012	14.9946	38.023	118.332	21.8556	17.1289	33.5117
Reptilia	Squamata	Yanliao	CNU-VER-LB2009001	Squamata indet.	ROI 1	342.093	1.55019	0.679219	9.66707	2.33989	29.4799	64.5747	148.476	29.3495	22.387	63.448
Reptilia	Squamata	Yanliao	CNU-VER-LB2009001	Squamata indet.	ROI 1	339.573	1.33301	0.541925	8.99905	2.28397	21.8884	71.6532	128.73	22.2199	19.1763	54.082
Reptilia	Squamata	Yanliao	CNU-VER-LB2009001	Squamata indet.	ROI 1	365.426	1.48375	0.934754	9.13913	2.3625	17.7676	58.1163	103.446	16.0701	22.4727	50.5782
Reptilia	Squamata	Yanliao	CNU-VER-LB2009001	Squamata indet.	ROI 1	326.526	1.58945	0.556894	9.86884	2.17535	20.2756	62.8605	139.863	21.9469	17.8885	47.8916
Reptilia	Squamata	Yanliao	CNU-VER-LB2009001	Squamata indet.	ROI 1	313.21	1.65489	0.618661	9.90555	2.19692	22.1105	53.8287	111.277	26.4342	14.7865	38.8256
Reptilia	Squamata	Yanliao	CNU-VER-LB2009001	Squamata indet.	ROI 1	371.11	1.60088	0.540321	10.7061	2.54551	25.2835	78.4997	182.244	26.2286	24.9342	55.0337
Reptilia	Squamata	Yanliao	CNU-VER-LB2009001	Squamata indet.	ROI 1	479.407	1.75919	0.74881	12.1163	3.30944	30.7131	70.6277	162.497	32.5495	34.4253	72.3138
Reptilia	Squamata	Yanliao	CNU-VER-LB2009001	Squamata indet.	ROI 1	604.591	2.40051	0.919127	15.2673	4.4878	38.1106	76.5917	180.575	43.654	34.0726	89.4661
Reptilia	Squamata	Yanliao	CNU-VER-LB2009001	Squamata indet.	ROI 1	604.518	2.25906	1.02348	14.2955	4.41732	28.7313	75.6012	170.192	23.3057	41.2956	87.1708
Reptilia	Squamata	Yanliao	CNU-VER-LB2009001	Squamata indet.	ROI 1	412.641	2.17553	0.696988	10.0006	2.61765	24.3732	64.4992	137.935	21.1615	35.2906	44.4016
Reptilia	Squamata	Yanliao	CNU-VER-LB2009001	Squamata indet.	ROI 1	462.543	1.92387	0.964051	12.3905	3.27413	23.5987	72.8715	132.98	33.9463	33.908	67.2701
Reptilia	Squamata	Yanliao	CNU-VER-LB2009001	Squamata indet.	ROI 1	395.744	1.97837	0.552339	11.071	2.68757	20.0394	62.4724	144.867	21.0477	25.2288	53.7637
Reptilia	Squamata	Yanliao	CNU-VER-LB2009001	Squamata indet.	ROI 1	418.78	2.12702	0.576019	10.9614	3.17279	23.9758	61.5153	145.178	29.6322	28.8587	56.3462
Reptilia	Squamata	Yanliao	CNU-VER-LB2009001	Squamata indet.	ROI 1	381.616	1.56639	0.396661	11.4733	3.09615	31.6607	91.2206	229.58	30.3622	30.8793	48.2628
Reptilia	Squamata	Yanliao	CNU-VER-LB2009001	Squamata indet.	ROI 1	416.668	2.16997	0.437051	11.9216	2.98499	37.3509	93.9768	224.208	33.6139	24.6223	54.8564
Reptilia	Squamata	Yanliao	CNU-VER-LB2009001	Squamata indet.	ROI 1	351.08	1.36618	0.389206	10.7873	2.69274	35.2118	103.972	273.438	32.4999	40.038	60.6154
Reptilia	Squamata	Yanliao	CNU-VER-LB2009001	Squamata indet.	ROI 1	304.701	1.49793	0.467734	8.7409	2.45683	18.5925	58.135	133.53	20.0773	18.8339	56.7796
Reptilia	Squamata	Yanliao	CNU-VER-LB2009001	Squamata indet.	ROI 1	431.363	1.82176	0.698678	12.3223	3.12909	25.6847	66.7376	144.601	23.2464	34.5515	60.4825
Reptilia	Squamata	Yanliao	CNU-VER-LB2009001	Squamata indet.	ROI 1	415.517	1.95275	0.542048	11.5182	2.89083	29.1665	85.5114	192.09	20.3814	28.8719	77.7544
Reptilia	Squamata	Yanliao	CNU-VER-LB2009001	Squamata indet.	ROI 1	276.879	1.26947	0.2442	7.82891	2.00405	23.1781	61.5767	152.659	20.6869	16.5309	39.7888
Reptilia	Squamata	Yanliao	CNU-VER-LB2009001	Squamata indet.	ROI 1	265.344	1.57237	0.32674	7.70813	1.98944	18.5098	53.4154	122.628	16.2578	28.7181	35.908
Reptilia	Squamata	Yanliao	CNU-VER-LB2009001	Squamata indet.	ROI 1	460.671	2.08554	0.747751	10.9306	3.12396	24.5563	65.35	142.294	21.6468	34.9718	29.6217
Reptilia	Squamata	Yanliao	CNU-VER-LB2009001	Squamata indet.	ROI 1	446.271	1.9751	0.871432	12.4872	3.12457	22.8892	75.0728	151.669	34.6702	25.8329	57.0171
Reptilia	Squamata	Yanliao	CNU-VER-LB2009001	Squamata indet.	ROI 1	349.816	1.44729	0.57724	9.86841	2.67609	17.4078	53.3378	123.16	17.8523	34.2378	48.6958
Reptilia	Squamata	Yanliao	CNU-VER-LB2009001	Squamata indet.	ROI 1	389.616	1.68534	0.521487	10.269	2.7992	19.5737	59.4186	134.875	24.5823	28.3741	32.4758
Reptilia	Squamata	Yanliao	CNU-VER-LB2009001	Squamata indet.	ROI 1	404.828	1.80951	0.477821	11.7925	3.1363	29.7537	82.3214	243.37	31.4024	23.2485	44.5723
Reptilia	Squamata	Yanliao	CNU-VER-LB2009001	Squamata indet.	ROI 1	291.51	1.25305	0.382573	7.88126	2.54266	25.2147	65.2753	162.063	27.1216	26.2171	49.5645
Reptilia	Squamata	Yanliao	CNU-VER-LB2009001	Squamata indet.	ROI 1	331.748	1.72922	0.366738	9.49482	2.01197	24.9633	60.8205	156.726	19.5525	27.6976	54.0792
Reptilia	Squamata	Yanliao	CNU-VER-LB2009001	Squamata indet.	ROI 1	351.641	1.56486	0.488333	8.9871	2.99797	21.7028	62.3053	144.88	24.054	25.6287	35.5166
Reptilia	Squamata	Yanliao	CNU-VER-LB2009001	Squamata indet.	ROI 1	330.598	1.43645	0.523811	8.40945	2.60185	23.8229	64.9162	172.213	21.2624	37.1672	40.8957
Reptilia	Squamata	Yanliao	CNU-VER-LB2009001	Squamata indet.	ROI 1	324.6	1.45359	0.385597	8.73134	2.67066	23.8879	55.3411	125.029	22.0451	28.5383	33.3042
Reptilia	Squamata	Yanliao	CNU-VER-LB2009001	Squamata indet.	ROI 1	270.171	1.3101	0.306512	7.98515	2.00812	20.1606	54.2805	126.677	11.1548	20.5702	46.8105
Reptilia	Squamata	Yanliao	CNU-VER-LB2009001	Squamata indet.	ROI 1	492.714	2.05892	0.726008	11.9867	3.67949	24.176	67.3447	160.237	36.4181	24.1237	54.2939
Reptilia	Squamata	Yanliao	CNU-VER-LB2009001	Squamata indet.	ROI 1	347.29	1.72958	0.424511	10.6295	2.40984	22.5812	72.9127	133.062	20.5885	27.8972	48.834
Reptilia	Squamata	Yanliao	CNU-VER-LB2009001	Squamata indet.	ROI 1	388.412	1.68883	0.545041	10.46	2.63753	24.4721	65.1757	171.55	28.2824	18.5907	59.3431
Reptilia	Squamata	Yanliao	CNU-VER-LB2009001	Squamata indet.	ROI 1	325.156	1.40308	0.360773	9.31673	2.34863	27.0561	66.5154	194.401	21.301	25.5323	50.2812
Reptilia	Squamata	Yanliao	CNU-VER-LB2009001	Squamata indet.	ROI 1	288.339	1.33584	0.320476	8.55487	2.25513	29.3813	65.718	166.156	19.0794	14.5533	41.8526
Reptilia	Squamata	Yanliao	CNU-VER-LB2009001	Squamata indet.	ROI 1	337.354	1.48184	0.430328	8.98791	2.35396	19.9563	56.6876	126.077	23.88	23.3229	50.1057
Reptilia	Squamata	Yanliao	CNU-VER-LB2009001	Squamata indet.	ROI 1	478.45	2.08682	0.986228	11.8862	3.37695	19.2353	68.1636	131.698	39.7958	26.122	63.6197
Reptilia	Squamata	Yanliao	CNU-VER-LB2009001	Squamata indet.	ROI 1	416.782	1.98909	0.770665	10.7543	2.87101	16.2286	58.9716	141.444	25.7622	27.5712	46.3328
Reptilia	Squamata	Yanliao	CNU-VER-LB2009001	Squamata indet.	ROI 1	367.592	1.4741	0.616393	10.136	2.64797	26.5856	65.9164	143.42	21.6393	15.1304	66.2145
Reptilia	Squamata	Yanliao	CNU-VER-LB2009001	Squamata indet.	ROI 1	337.035	1.70758	0.484427	9.60605	2.47381	24.2939	59.1517	138.78	23.8616	23.305	48.2128
Reptilia	Squamata	Yanliao	CNU-VER-LB2009001	Squamata indet.	ROI 1	286.705	1.43304	0.297396	7.79969	2.14987	20.4892	51.6686	109.552	23.2814	21.7048	48.8497
Reptilia	Squamata	Yanliao	CNU-VER-LB2009001	Squamata indet.	ROI 1	332.906	1.5784	0.408787	10.377	2.30124	19.7917	60.4149	96.4704	15.9296	32.8841	46.4223
Reptilia	Squamata	Yanliao	CNU-VER-LB2009001	Squamata indet.	ROI 1	344.427	1.88096	0.494641	9.73283	2.68901	24.1741	68.8137	121.312	26.7711	27.8105	39.3204
Reptilia	Squamata	Yanliao	CNU-VER-LB2009001	Squamata indet.	ROI 1	394.134	1.92807	0.540832	10.7598	2.65841	29.1632	79.3925	148.29	21.9533	37.2785	47.9824
Reptilia	Squamata	Yanliao	CNU-VER-LB2009001	Squamata indet.	ROI 1	481.653	2.10351	0.835292	13.0479	3.25786	34.7733	81.1433	188.812	26.7427	38.924	50.1003
Reptilia	Squamata	Yanliao	CNU-VER-LB2009001	Squamata indet.	ROI 1	462.157	1.70389	0.718271	13.6943	3.19068	35.2149	92.2649	235.144	27.4966	27.2761	75.5993
Reptilia	Squamata	Yanliao	CNU-VER-LB2009001	Squamata indet.	ROI 1	303.339	1.21874	0.544841	8.2971	2.26852	16.5676	48.64	101.595	10.4075	19.752	49.1342
Reptilia	Squamata	Yanliao	CNU-VER-LB2009001	Squamata indet.	ROI 1	390.015	1.76974	0.54339	10.5638	2.75475	21.3709	57.8429	117.641	30.0159	32.7077	55.3463
Reptilia	Squamata	Yanliao	CNU-VER-LB2009001	Squamata indet.	ROI 1	357.716	1.65556	0.45719	10.0875	2.42142	25.1212	53.741	130.673	25.9367	31.0889	48.7913
Reptilia	Squamata	Yanliao	CNU-VER-LB2009001	Squamata indet.	ROI 1	419.793	2.02018	0.790906	11.7457	2.8482	19.2927	45.4714	110.012	32.1042	28.5863	69.2867
Reptilia	Squamata	Yanliao	CNU-VER-LB2009001	Squamata indet.	ROI 1	349.102	1.67206	0.405754	8.74901	2.53292	18.5474	65.3836	133.47	22.2571	33.0812	54.1726
Reptilia	Squamata	Yanliao	CNU-VER-LB2009001	Squamata indet.	ROI 1	318.106	1.56254	0.442449	9.13127	2.34512	20.4675	59.6616	129.338	17.5217	19.9522	42.2793
Reptilia	Squamata	Yanliao	CNU-VER-LB2009001	Squamata indet.	ROI 1	373.253	1.68189	0.433316	12.0875	2.33171	22.754	83.1064	120.1	20.7461	27.0296	52.9931
Reptilia	Squamata	Yanliao	CNU-VER-LB2009001	Squamata indet.	ROI 1	356.424	1.56583	0.543537	9.22492	2.38622	17.6222	56.9873	96.7215	24.0689	32.0556	48.6316
Reptilia	Squamata	Yanliao	CNU-VER-LB2009001	Squamata indet.	ROI 1	350.737	1.65991	0.383794	11.3663	2.20593	21.094	55.4235	106.995	14.2435	26.6765	42.9614
Reptilia	Squamata	Yanliao	CNU-VER-LB2009001	Squamata indet.	ROI 1	388.361	2.22587	0.409202	11.1464	2.65905	26.8972	67.754	134.598	22.7538	27.2737	78.2979
Reptilia	Squamata	Yanliao	CNU-VER-LB2009001	Squamata indet.	ROI 1	404.77	2.12279	0.418731	11.6964	2.76852	29.5365	70.8485	176.96	42.2629	26.4304	57.833
Reptilia	Squamata	Yanliao	CNU-VER-LB2009001	Squamata indet.	ROI 1	526.653	2.33043	0.924223	14.0013	3.57722	27.8242	94.9848	191.645	28.2587	32.7041	73.6054
Reptilia	Squamata	Yanliao	CNU-VER-LB2009001	Squamata indet.	ROI 1	427.881	1.51287	0.638303	11.6081	2.88747	24.8212	73.2103	148.133	26.8352	22.1834	60.1896
Reptilia	Squamata	Yanliao	CNU-VER-LB2009001	Squamata indet.	ROI 1	339.734	1.28446	0.422848	8.15855	2.26192	21.4427	51.7151	130.618	26.4064	25.3215	44.3253
Reptilia	Squamata	Yanliao	CNU-VER-LB2009001	Squamata indet.	ROI 1	420.282	1.87428	0.565784	10.8059	2.85249	18.9549	50.1399	121.616	27.5594	22.0226	52.0434
Reptilia	Squamata	Yanliao	CNU-VER-LB2009001	Squamata indet.	ROI 1	437.782	1.91678	0.752996	11.1519	3.41191	22.0525	72.4368	150.116	27.0656	32.442	62.6646
Reptilia	Squamata	Yanliao	CNU-VER-LB2009001	Squamata indet.	ROI 1	332.878	1.69976	0.463779	9.86023	2.43917	22.2891	59.1476	156.676	20.3759	26.5473	44.6123
Reptilia	Squamata	Yanliao	CNU-VER-LB2009001	Squamata indet.	ROI 1	294.769	1.60525	0.384546	7.94099	1.87031	16.3347	55.2922	130.448	23.4141	29.1046	49.1281
Reptilia	Squamata	Yanliao	CNU-VER-LB2009001	Squamata indet.	ROI 1	383.994	1.82501	0.58622	11.3717	2.98117	20.3334	60.3711	118.165	23.5691	34.7704	41.8451
Reptilia	Squamata	Yanliao	CNU-VER-LB2009001	Squamata indet.	ROI 1	357.165	1.59852	0.480239	9.70856	2.54993	25.3534	77.4913	138.694	17.9253	21.486	47.0142
Reptilia	Squamata	Yanliao	CNU-VER-LB2009001	Squamata indet.	ROI 1	380.624	1.95916	0.574885	10.0865	2.63375	29.0737	76.2358	134.71	25.3746	27.1564	60.8478
Reptilia	Squamata	Yanliao	CNU-VER-LB2009001	Squamata indet.	ROI 1	343.843	1.50649	0.457791	9.25589	2.3416	20.4374	54.0573	113.323	24.7767	19.0919	46.4172
Reptilia	Squamata	Yanliao	CNU-VER-LB2009001	Squamata indet.	ROI 1	361.342	1.60267	0.570033	10.8376	2.80395	22.1296	84.4416	126.495	23.3633	30.1585	62.2197
Reptilia	Squamata	Yanliao	CNU-VER-LB2009001	Squamata indet.	ROI 1	412.406	1.92618	0.628756	11.5033	2.53227	24.3641	73.686	132.041	23.9128	35.2775	59.8235
Reptilia	Squamata	Yanliao	CNU-VER-LB2009001	Squamata indet.	ROI 1	484.872	1.95861	0.710693	11.8923	3.38425	34.3402	116.518	185.621	37.1928	37.7224	86.0431
Reptilia	Squamata	Yanliao	CNU-VER-LB2009001	Squamata indet.	ROI 1	388.681	1.69064	0.491415	10.0241	2.73218	21.9069	62.3516	161.274	37.1747	30.4307	62.7813
Reptilia	Squamata	Yanliao	CNU-VER-LB2009001	Squamata indet.	ROI 1	488.76	2.30586	1.09216	12.1728	3.47078	21.6389	86.886	144.142	27.6483	39.9971	66.0142
Reptilia	Squamata	Yanliao	CNU-VER-LB2009001	Squamata indet.	ROI 1	480.672	2.14396	0.702221	12.1314	3.28457	21.8815	83.8944	153.55	31.3548	38.7222	61.8023
Reptilia	Squamata	Yanliao	CNU-VER-LB2009001	Squamata indet.	ROI 1	339.5	2.03299	0.648672	10.378	2.51808	21.6788	61.0117	126.166	18.5864	27.5829	44.5698
Reptilia	Squamata	Yanliao	CNU-VER-LB2009001	Squamata indet.	ROI 1	350.986	1.81111	0.561368	10.0456	2.28266	22.7801	88.4478	162.351	21.4465	23.5645	50.6246
Reptilia	Squamata	Yanliao	CNU-VER-LB2009001	Squamata indet.	ROI 1	291.26	1.42216	0.37726	7.51488	2.03227	23.1418	59.9047	136.794	18.1176	19.6483	45.2557
Reptilia	Squamata	Yanliao	CNU-VER-LB2009001	Squamata indet.	ROI 1	329.902	1.45487	0.41855	9.95459	2.45701	23.1453	63.3447	127.382	26.4774	29.6212	50.0002
Reptilia	Squamata	Yanliao	CNU-VER-LB2009001	Squamata indet.	ROI 1	375.732	1.64713	0.722988	10.1848	2.90058	25.9044	61.0418	125.28	30.7018	30.3064	60.6301
Reptilia	Squamata	Yanliao	CNU-VER-LB2009001	Squamata indet.	ROI 1	391.372	1.77515	0.590004	11.1394	2.80505	25.9907	70.9638	137.474	30.1077	28.4333	57.4299
Reptilia	Squamata	Yanliao	CNU-VER-LB2009001	Squamata indet.	ROI 1	432.085	1.81436	0.598877	11.4104	2.83306	23.7311	71.8763	144.483	29.6344	37.7412	62.1797
Reptilia	Squamata	Yanliao	CNU-VER-LB2009001	Squamata indet.	ROI 1	435.435	1.97054	0.652204	11.6874	2.65704	23.6184	74.2675	156.492	30.6542	25.6091	54.5742
Reptilia	Squamata	Yanliao	CNU-VER-LB2009001	Squamata indet.	ROI 1	494.425	2.28	0.891646	12.2415	3.40237	28.2063	84.3356	166.881	36.4332	31.029	84.4921
Reptilia	Squamata	Yanliao	CNU-VER-LB2009001	Squamata indet.	ROI 1	421.752	1.79559	0.625215	10.8898	3.03496	24.6314	56.5311	126.629	27.6857	18.805	77.4547
Reptilia	Squamata	Yanliao	CNU-VER-LB2009001	Squamata indet.	ROI 1	472.026	1.97197	0.642046	12.4177	3.30511	26.3038	84.7858	182.534	36.9603	28.3989	65.6203
Reptilia	Squamata	Yanliao	CNU-VER-LB2009001	Squamata indet.	ROI 1	428.786	1.72313	0.614689	10.5263	3.3501	21.0361	76.3522	171.183	25.8754	32.1231	63.9877
Reptilia	Squamata	Yanliao	CNU-VER-LB2009001	Squamata indet.	ROI 1	352.058	1.69932	0.509013	10.0988	2.65202	19.7915	66.1248	149.515	24.2551	27.9964	52.7776
Reptilia	Squamata	Yanliao	CNU-VER-LB2009001	Squamata indet.	ROI 1	376.686	1.49658	0.615072	10.3752	2.48579	25.3195	73.9499	146.49	13.6183	18.4999	74.2931
Reptilia	Squamata	Yanliao	CNU-VER-LB2009001	Squamata indet.	ROI 1	324.115	1.42128	0.538965	9.18022	2.50135	21.4747	59.7537	118.144	28.2861	15.893	40.8036
Reptilia	Squamata	Yanliao	CNU-VER-LB2009001	Squamata indet.	ROI 1	318.426	1.68378	0.408244	9.27752	2.50097	19.5302	78.0368	115.656	13.2571	31.7811	40.7974
Reptilia	Squamata	Yanliao	CNU-VER-LB2009001	Squamata indet.	ROI 1	392.422	1.91163	0.763854	11.0117	2.82456	31.8583	66.0904	144.967	21.1301	25.3275	48.1912
Reptilia	Squamata	Yanliao	CNU-VER-LB2009001	Squamata indet.	ROI 1	400.353	1.55071	0.605058	11.1418	2.94924	20.3501	70.1881	155.378	28.4625	41.8201	46.2355
Reptilia	Squamata	Yanliao	CNU-VER-LB2009001	Squamata indet.	ROI 1	460.421	2.16244	0.723224	15.4753	3.12884	30.7595	63.226	156.17	32.1979	21.5672	67.5586
Reptilia	Squamata	Yanliao	CNU-VER-LB2009001	Squamata indet.	ROI 1	360.272	1.49768	0.416263	10.9693	2.64658	24.5923	69.0405	158.458	29.7384	21.6035	39.7079
Reptilia	Squamata	Yanliao	CNU-VER-LB2009001	Squamata indet.	ROI 1	433.362	2.00575	0.517506	12.4069	3.15604	28.3365	61.398	142.814	28.0086	17.9053	54.8507
Reptilia	Squamata	Yanliao	CNU-VER-LB2009001	Squamata indet.	ROI 1	430.264	2.36234	0.547037	11.5198	3.21776	25.8256	78.1836	163.212	29.9186	36.9824	66.6996
Reptilia	Squamata	Yanliao	CNU-VER-LB2009001	Squamata indet.	ROI 1	356.232	1.6597	0.502508	9.74559	2.67432	19.6339	59.7117	140.341	21.5184	31.1665	54.557
Reptilia	Squamata	Yanliao	CNU-VER-LB2009001	Squamata indet.	ROI 1	458.865	2.19755	0.535787	11.6508	2.86383	26.3081	82.5451	168.672	24.5853	38.5365	85.3147
Reptilia	Squamata	Yanliao	CNU-VER-LB2009001	Squamata indet.	ROI 2	448.398	2.35153	1.01298	17.513	3.8176	21.1946	321.293	117.846	43.0311	40.1171	94.3021
Reptilia	Squamata	Yanliao	CNU-VER-LB2009001	Squamata indet.	ROI 2	415.458	2.25744	1.00546	18.2666	3.70922	16.9029	556.455	100.189	42.9617	58.3619	134.214
Reptilia	Squamata	Yanliao	CNU-VER-LB2009001	Squamata indet.	ROI 2	370.669	1.88188	0.596002	10.8404	3.04344	24.7408	103.103	162.244	20.8012	41.1942	68.3152
Reptilia	Squamata	Yanliao	CNU-VER-LB2009001	Squamata indet.	ROI 2	311.46	1.47663	1.02308	9.69829	2.21994	18.8542	79.2392	124.851	27.1028	26.1989	56.868
Reptilia	Squamata	Yanliao	CNU-VER-LB2009001	Squamata indet.	ROI 2	329.252	1.56481	0.9078	9.47115	2.45589	21.4317	64.1416	119.048	15.7925	22.0845	53.3863
Reptilia	Squamata	Yanliao	CNU-VER-LB2009001	Squamata indet.	ROI 2	337.647	1.53043	1.0573	9.02549	2.66649	25.3264	71.9301	119.622	28.3168	16.9709	74.269
Reptilia	Squamata	Yanliao	CNU-VER-LB2009001	Squamata indet.	ROI 2	431.872	1.87356	1.20699	13.0416	2.77142	22.8272	84.0912	142.58	28.6569	42.1057	58.1891
Reptilia	Squamata	Yanliao	CNU-VER-LB2009001	Squamata indet.	ROI 2	387.05	1.72979	1.22213	13.2414	2.92337	20.755	232.458	106.421	27.4333	40.5555	78.6673
Reptilia	Squamata	Yanliao	CNU-VER-LB2009001	Squamata indet.	ROI 2	386.843	2.17914	0.795835	25.5329	4.51775	17.7186	1054.23	75.0492	47.6064	78.0251	214.048
Reptilia	Squamata	Yanliao	CNU-VER-LB2009001	Squamata indet.	ROI 2	387.664	2.11402	0.778969	17.3676	3.56832	21.2019	515.729	116.174	43.0965	43.7965	114.016
Reptilia	Squamata	Yanliao	CNU-VER-LB2009001	Squamata indet.	ROI 2	534.401	2.51268	1.22759	24.5151	5.50045	18.8059	818.862	84.0639	52.3987	66.502	200.487
Reptilia	Squamata	Yanliao	CNU-VER-LB2009001	Squamata indet.	ROI 2	360.265	1.85044	0.904508	13.2143	2.86659	15.1724	179.411	84.9376	27.0299	33.4792	88.8533
Reptilia	Squamata	Yanliao	CNU-VER-LB2009001	Squamata indet.	ROI 2	377.567	1.96864	1.35438	11.5882	2.39473	23.5515	85.0405	141.649	24.434	40.135	64.5598
Reptilia	Squamata	Yanliao	CNU-VER-LB2009001	Squamata indet.	ROI 2	342.745	1.61632	1.18972	11.5116	2.38549	21.4093	78.3877	115.506	26.5831	28.6774	61.3552
Reptilia	Squamata	Yanliao	CNU-VER-LB2009001	Squamata indet.	ROI 2	320.161	1.58733	0.588547	10.4104	2.5211	19.1398	61.1668	138.117	32.438	29.424	57.0253
Reptilia	Squamata	Yanliao	CNU-VER-LB2009001	Squamata indet.	ROI 2	323.122	1.43846	0.682548	9.64739	2.38924	24.5685	64.3779	125.723	19.1977	29.2871	47.6051
Reptilia	Squamata	Yanliao	CNU-VER-LB2009001	Squamata indet.	ROI 2	335.371	1.69234	0.957411	10.4489	2.40498	24.3003	103.046	165.45	23.984	29.8131	74.5541
Reptilia	Squamata	Yanliao	CNU-VER-LB2009001	Squamata indet.	ROI 2	363.083	2.34638	0.732394	21.079	4.3886	14.2597	807.964	73.6231	32.0886	59.9568	166.343
Reptilia	Squamata	Yanliao	CNU-VER-LB2009001	Squamata indet.	ROI 2	391.303	1.96565	0.714444	20.3517	3.66511	19.9988	750.68	96.4013	35.181	54.7064	163.596
Reptilia	Squamata	Yanliao	CNU-VER-LB2009001	Squamata indet.	ROI 2	368.899	1.698	1.11364	11.2069	2.58605	24.7325	103.369	151.852	23.5065	36.8455	68.292
Reptilia	Squamata	Yanliao	CNU-VER-LB2009001	Squamata indet.	ROI 2	371.241	1.79488	0.939136	18.4561	3.63456	13.0136	534.325	51.107	28.0647	37.0035	113.846
Reptilia	Squamata	Yanliao	CNU-VER-LB2009001	Squamata indet.	ROI 2	360.807	1.52755	1.30902	11.6824	2.53167	22.5745	100.993	128.927	26.2286	43.3638	60.7267
Reptilia	Squamata	Yanliao	CNU-VER-LB2009001	Squamata indet.	ROI 2	380.968	1.91642	1.4503	11.0332	2.94831	23.0565	80.8856	115.744	24.5483	41.4125	78.2157
Reptilia	Squamata	Yanliao	CNU-VER-LB2009001	Squamata indet.	ROI 2	311.731	1.37776	1.34806	8.31126	2.4068	21.297	88.033	119.276	24.613	23.1804	51.6438
Reptilia	Squamata	Yanliao	CNU-VER-LB2009001	Squamata indet.	ROI 2	329.876	1.41573	1.37814	10.3457	2.30898	17.967	86.5547	126.803	22.1989	29.8016	52.1677
Reptilia	Squamata	Yanliao	CNU-VER-LB2009001	Squamata indet.	ROI 2	355.942	1.61697	0.809087	10.3496	3.04167	18.5658	67.4332	150.214	18.8956	36.6699	54.7509
Reptilia	Squamata	Yanliao	CNU-VER-LB2009001	Squamata indet.	ROI 2	448.649	2.33537	0.87096	20.3252	4.3262	20.3285	652.385	120.527	44.1923	58.8565	191.633
Reptilia	Squamata	Yanliao	CNU-VER-LB2009001	Squamata indet.	ROI 2	362.446	2.28532	0.576757	19.5638	4.01955	13.8018	866.705	60.2171	31.534	44.6704	180.451
Reptilia	Squamata	Yanliao	CNU-VER-LB2009001	Squamata indet.	ROI 2	352.826	1.59712	0.822472	10.9833	2.69136	20.5397	155.727	120.829	27.9717	33.5281	68.1574
Reptilia	Squamata	Yanliao	CNU-VER-LB2009001	Squamata indet.	ROI 2	394.218	1.64923	1.21524	11.4102	2.7093	24.9225	93.7472	170.001	19.2725	36.3015	61.6202
Reptilia	Squamata	Yanliao	CNU-VER-LB2009001	Squamata indet.	ROI 2	302.47	1.49069	1.53836	11.6305	2.41659	20.5612	172.215	157.887	23.8305	24.3326	98.1518
Reptilia	Squamata	Yanliao	CNU-VER-LB2009001	Squamata indet.	ROI 2	237.328	1.21578	0.927078	6.60495	1.74936	12.6497	54.0392	68.5913	19.3414	18.1436	52.9341
Reptilia	Squamata	Yanliao	CNU-VER-LB2009001	Squamata indet.	ROI 2	315.694	1.70171	1.49168	9.17963	2.18241	14.2449	83.7921	110.329	21.1374	26.392	46.1992
Reptilia	Squamata	Yanliao	CNU-VER-LB2009001	Squamata indet.	ROI 2	331.205	1.42848	1.61961	10.7149	2.51402	19.159	96.0902	126.192	23.0988	27.6873	44.7385
Reptilia	Squamata	Yanliao	CNU-VER-LB2009001	Squamata indet.	ROI 2	394.089	1.6492	1.70131	12.7423	2.82156	24.128	106.613	145.28	26.6141	39.6011	55.8425
Reptilia	Squamata	Yanliao	CNU-VER-LB2009001	Squamata indet.	ROI 2	413.04	1.85086	1.19276	16.1412	3.97384	22.6366	361.882	141.869	34.9542	43.0301	109.022
Reptilia	Squamata	Yanliao	CNU-VER-LB2009001	Squamata indet.	ROI 2	403.487	2.33295	0.868952	24.203	5.02553	16.4176	1094.97	85.49	38.4788	65.0445	204.949
Reptilia	Squamata	Yanliao	CNU-VER-LB2009001	Squamata indet.	ROI 2	367.899	1.94373	0.784411	12.9268	3.15347	22.8701	256.476	119.905	26.572	47.2265	92.2828
Reptilia	Squamata	Yanliao	CNU-VER-LB2009001	Squamata indet.	ROI 2	341.548	1.37999	0.804063	10.1493	2.6626	20.6304	62.1114	99.2948	34.6366	27.678	67.0851
Reptilia	Squamata	Yanliao	CNU-VER-LB2009001	Squamata indet.	ROI 2	383.92	1.64463	0.816788	10.3129	2.84831	23.2165	75.3525	134.563	19.9837	40.2853	43.8364
Reptilia	Squamata	Yanliao	CNU-VER-LB2009001	Squamata indet.	ROI 2	327.306	1.59479	0.802885	10.2299	2.45212	15.2431	57.7789	121.533	21.1398	19.0043	75.7751
Reptilia	Squamata	Yanliao	CNU-VER-LB2009001	Squamata indet.	ROI 2	332.541	1.72319	0.720009	8.96719	2.83131	15.1498	65.9301	90.6922	27.4551	32.9089	52.0323
Reptilia	Squamata	Yanliao	CNU-VER-LB2009001	Squamata indet.	ROI 2	318.589	1.53095	0.746526	9.28556	2.45864	19.5263	50.1391	107.129	25.4719	20.0036	68.1896
Reptilia	Squamata	Yanliao	CNU-VER-LB2009001	Squamata indet.	ROI 2	335.073	1.38683	1.02996	10.6386	2.12489	24.2052	75.6159	138.497	24.775	21.2118	50.1272
Reptilia	Squamata	Yanliao	CNU-VER-LB2009001	Squamata indet.	ROI 2	349.255	1.98721	1.32005	11.8173	2.45541	21.6078	111.665	137.408	29.594	25.7984	73.3851
Reptilia	Squamata	Yanliao	CNU-VER-LB2009001	Squamata indet.	ROI 2	485.143	2.74568	1.57371	26.1005	4.63166	19.1499	755.764	104.804	44.2632	63.9082	206.856
Reptilia	Squamata	Yanliao	CNU-VER-LB2009001	Squamata indet.	ROI 2	437.861	2.39317	1.01336	17.8698	4.13045	21.903	525.998	121.245	33.8751	47.565	158.402
Reptilia	Squamata	Yanliao	CNU-VER-LB2009001	Squamata indet.	ROI 2	333.465	1.94853	1.33226	10.1067	2.2467	20.7377	83.5036	119.884	23.1449	24.5415	52.299
Reptilia	Squamata	Yanliao	CNU-VER-LB2009001	Squamata indet.	ROI 2	384.159	1.58957	1.36486	11.61	3.16655	22.5806	100.921	135.794	32.831	29.5145	72.714
Reptilia	Squamata	Yanliao	CNU-VER-LB2009001	Squamata indet.	ROI 2	300.579	1.46571	1.03689	9.23894	2.29645	16.0578	63.1544	99.4512	25.1668	30.1661	40.0595
Reptilia	Squamata	Yanliao	CNU-VER-LB2009001	Squamata indet.	ROI 2	337.036	1.45327	0.837618	10.1251	2.17547	17.3944	64.54	145.233	28.4448	22.375	50.3581
Reptilia	Squamata	Yanliao	CNU-VER-LB2009001	Squamata indet.	ROI 2	335.151	1.69405	0.837435	9.49843	2.485	14.163	52.0223	86.6002	24.7221	28.5747	59.2831
Reptilia	Squamata	Yanliao	CNU-VER-LB2009001	Squamata indet.	ROI 2	347.219	1.69172	0.738306	9.32128	2.21395	16.8444	61.0639	104.468	19.5354	25.5448	57.7584
Reptilia	Squamata	Yanliao	CNU-VER-LB2009001	Squamata indet.	ROI 2	240.908	1.34567	0.961662	6.75481	1.61376	13.3702	57.4772	131.466	14.3482	20.2334	46.0442
Reptilia	Squamata	Yanliao	CNU-VER-LB2009001	Squamata indet.	ROI 2	288.953	1.7587	1.03938	14.0342	2.92465	14.5786	479.908	189.091	26.9299	31.2034	139.379
Reptilia	Squamata	Yanliao	CNU-VER-LB2009001	Squamata indet.	ROI 2	414.138	2.20487	1.42819	20.5675	3.59081	19.3091	517.982	96.0231	37.217	41.1785	140.161
Reptilia	Squamata	Yanliao	CNU-VER-LB2009001	Squamata indet.	ROI 2	393.298	1.54787	1.82314	12.1448	2.92982	21.5938	129.87	139.723	36.6585	23.0688	57.6884
Reptilia	Squamata	Yanliao	CNU-VER-LB2009001	Squamata indet.	ROI 2	327.763	1.33676	1.4145	10.3248	2.4456	19.8138	85.8097	116.492	23.8501	35.9994	48.1895
Reptilia	Squamata	Yanliao	CNU-VER-LB2009001	Squamata indet.	ROI 2	351.96	1.49307	1.41094	12.8418	2.76213	23.2012	89.9717	135.828	24.2567	23.6909	41.4709
Reptilia	Squamata	Yanliao	CNU-VER-LB2009001	Squamata indet.	ROI 2	361.061	1.58184	1.63065	10.9283	2.64479	22.6576	105.971	115.331	28.8178	23.7478	62.3559
Reptilia	Squamata	Yanliao	CNU-VER-LB2009001	Squamata indet.	ROI 2	380.454	1.71672	0.760156	11.8575	3.04008	18.4235	86.0393	108.614	21.7807	36.9855	64.7431
Reptilia	Squamata	Yanliao	CNU-VER-LB2009001	Squamata indet.	ROI 2	520.721	1.97006	1.24521	14.437	3.82113	28.5964	112.11	140.044	36.9371	47.7698	81.5815
Reptilia	Squamata	Yanliao	CNU-VER-LB2009001	Squamata indet.	ROI 2	317.265	1.28631	0.812249	8.71306	2.21768	16.3934	47.67	82.1136	22.7082	23.0316	53.1448
Reptilia	Squamata	Yanliao	CNU-VER-LB2009001	Squamata indet.	ROI 2	389.184	1.61939	0.885781	14.8255	3.01782	32.5227	223.128	115.726	32.2677	39.7826	92.8526
Reptilia	Squamata	Yanliao	CNU-VER-LB2009001	Squamata indet.	ROI 2	294.281	1.72437	0.731419	14.8126	2.53502	14.5703	355.468	69.1355	22.1564	33.9938	85.5402
Reptilia	Squamata	Yanliao	CNU-VER-LB2009001	Squamata indet.	ROI 2	314.508	1.44246	1.17915	12.283	2.21326	17.6761	161.254	100.884	17.6457	33.8414	74.0494
Reptilia	Squamata	Yanliao	CNU-VER-LB2009001	Squamata indet.	ROI 2	383.309	1.56463	1.5387	10.5217	2.62203	21.484	97.2497	150.134	25.5304	38.2524	61.2214
Reptilia	Squamata	Yanliao	CNU-VER-LB2009001	Squamata indet.	ROI 2	384.879	2.0078	1.45982	11.7755	3.13751	19.7205	83.842	130.649	27.3492	32.7819	63.1233
Reptilia	Squamata	Yanliao	CNU-VER-LB2009001	Squamata indet.	ROI 2	375.787	1.72777	1.48015	11.2754	3.16281	24.4469	91.8828	156.24	29.0207	25.0021	68.5037
Reptilia	Squamata	Yanliao	CNU-VER-LB2009001	Squamata indet.	ROI 2	374.51	1.7467	1.10797	12.0808	2.95916	21.6615	74.6907	121.516	25.3123	21.6718	51.2143
Reptilia	Squamata	Yanliao	CNU-VER-LB2009001	Squamata indet.	ROI 2	415.976	1.51418	1.12941	12.3422	3.10247	25.3975	89.5054	147.085	34.2677	39.9647	54.412
Reptilia	Squamata	Yanliao	CNU-VER-LB2009001	Squamata indet.	ROI 2	488.075	2.12663	1.82122	11.8241	3.72065	21.2059	96.0072	112.223	34.3401	35.4447	70.052
Reptilia	Squamata	Yanliao	CNU-VER-LB2009001	Squamata indet.	ROI 2	320.002	1.63289	1.01398	8.34518	2.237	10.8999	45.4587	38.7189	16.6389	24.1428	42.2621
Reptilia	Squamata	Yanliao	CNU-VER-LB2009001	Squamata indet.	ROI 2	213.259	1.05075	0.550286	5.69719	1.60711	7.48881	38.3879	35.947	17.3733	23.7993	41.6608
Reptilia	Squamata	Yanliao	CNU-VER-LB2009001	Squamata indet.	ROI 2	275.243	1.46042	0.781921	6.89729	2.06005	11.0767	54.2657	61.2504	20.5878	24.6775	57.5973
Reptilia	Squamata	Yanliao	CNU-VER-LB2009001	Squamata indet.	ROI 2	243.376	1.20052	0.974573	6.2053	1.83797	14.9818	51.5526	71.1709	14.3853	19.2715	39.0613
Reptilia	Squamata	Yanliao	CNU-VER-LB2009001	Squamata indet.	ROI 2	286.339	1.66354	1.10537	7.32633	2.40045	13.3886	57.3082	81.0748	19.0747	28.0601	41.8423
Reptilia	Squamata	Yanliao	CNU-VER-LB2009001	Squamata indet.	ROI 2	359.261	1.78958	0.777145	8.5613	2.6556	15.5465	53.9231	78.2244	30.427	20.381	50.6988
Reptilia	Squamata	Yanliao	CNU-VER-LB2009001	Squamata indet.	ROI 2	594.582	3.20128	1.07718	18.8123	4.51062	23.0794	99.2891	141.593	34.573	47.535	93.8781
Reptilia	Squamata	Yanliao	CNU-VER-LB2009001	Squamata indet.	ROI 2	446.346	1.85282	2.09403	10.6285	3.18936	17.3791	105.192	121.238	30.0553	33.774	76.858
Reptilia	Squamata	Yanliao	CNU-VER-LB2009001	Squamata indet.	ROI 2	325.448	1.47247	0.88228	7.45895	2.04334	10.0613	46.6478	56.7223	14.0617	22.1221	49.789
Reptilia	Squamata	Yanliao	CNU-VER-LB2009001	Squamata indet.	ROI 2	403.731	1.67244	0.954324	10.6485	3.01526	12.6935	70.8557	74.7851	32.0904	36.267	67.333
Reptilia	Squamata	Yanliao	CNU-VER-LB2009001	Squamata indet.	ROI 2	273.559	1.48419	0.761087	6.86806	2.15275	7.42547	57.1518	47.3187	21.4541	18.5154	36.0125
Reptilia	Squamata	Yanliao	CNU-VER-LB2009001	Squamata indet.	ROI 2	342.17	1.54891	1.12745	9.72527	2.56904	17.4486	65.2631	72.2573	30.2139	23.4337	42.8854
Reptilia	Squamata	Yanliao	CNU-VER-LB2009001	Squamata indet.	ROI 2	468.517	2.02717	1.52055	14.5982	3.36971	33.3078	104.447	158.041	33.2347	31.8693	59.7721
Reptilia	Squamata	Yanliao	CNU-VER-LB2009001	Squamata indet.	ROI 2	284.944	1.47315	1.0416	7.09434	2.21922	10.5138	43.7038	50.6086	27.4715	26.7545	46.8338
Reptilia	Squamata	Yanliao	CNU-VER-LB2009001	Squamata indet.	ROI 2	230.851	1.0405	0.89701	6.07584	1.66444	10.0841	45.8254	64.02	17.5778	20.0663	26.3445
Reptilia	Squamata	Yanliao	CNU-VER-LB2009001	Squamata indet.	ROI 2	177.95	1.02917	1.02399	4.35972	1.41565	6.92328	40.4647	42.8714	16.3805	9.8172	22.3405
Reptilia	Squamata	Yanliao	CNU-VER-LB2009001	Squamata indet.	ROI 2	247.754	0.99619	0.88207	6.27759	2.19069	10.6607	42.0105	62.6629	16.1015	16.2527	33.7847
Reptilia	Squamata	Yanliao	CNU-VER-LB2009001	Squamata indet.	ROI 2	291.227	1.49223	0.754583	6.5841	2.04564	12.06	46.2284	83.092	16.3934	21.7183	47.0699
Reptilia	Squamata	Yanliao	CNU-VER-LB2009001	Squamata indet.	ROI 2	407.675	1.96307	0.622967	11.2272	3.03811	22.8292	53.4117	117.061	25.7471	33.066	57.8822
Reptilia	Squamata	Yanliao	CNU-VER-LB2009001	Squamata indet.	ROI 2	562.115	2.57574	1.03884	14.9352	4.03035	27.5688	98.2875	188.684	38.9245	44.2641	98.426
Reptilia	Squamata	Yanliao	CNU-VER-LB2009001	Squamata indet.	ROI 2	409.953	1.71341	1.29977	11.0257	3.08651	20.2076	84.2005	115.718	34.2478	34.394	69.9176
Reptilia	Squamata	Yanliao	CNU-VER-LB2009001	Squamata indet.	ROI 2	286.711	1.68962	1.4494	7.46714	2.27139	14.2188	75.6613	91.5731	25.1834	29.1451	40.0859
Reptilia	Squamata	Yanliao	CNU-VER-LB2009001	Squamata indet.	ROI 2	371.402	1.68388	1.32374	8.9419	2.76269	12.1418	65.8704	70.6767	33.4136	29.2265	53.0558
Reptilia	Squamata	Yanliao	CNU-VER-LB2009001	Squamata indet.	ROI 2	368.871	1.85117	1.32676	10.0992	2.42653	17.2181	68.6033	79.4741	18.027	30.2511	45.3897
Reptilia	Squamata	Yanliao	CNU-VER-LB2009001	Squamata indet.	ROI 2	343.007	1.64088	1.13292	10.0051	2.59515	24.3682	83.465	140.904	24.1098	34.2507	50.5878
Reptilia	Squamata	Yanliao	CNU-VER-LB2009001	Squamata indet.	ROI 2	340.355	1.36569	1.316	10.1982	2.19701	20.7726	76.5095	113.996	17.7324	28.6941	53.9497
Reptilia	Squamata	Yanliao	CNU-VER-LB2009001	Squamata indet.	ROI 2	252.206	1.28896	1.70489	6.78503	1.82398	12.0187	73.9269	74.4516	20.442	14.2932	42.892
Reptilia	Squamata	Yanliao	CNU-VER-LB2009001	Squamata indet.	ROI 2	163.104	0.783103	0.763484	3.89535	1.45291	5.08993	28.887	31.0903	8.85462	15.4379	23.646
Reptilia	Squamata	Yanliao	CNU-VER-LB2009001	Squamata indet.	ROI 2	205.176	1.19489	0.850067	5.56851	1.54232	10.452	37.6603	37.1716	9.09132	15.8506	31.2148
Reptilia	Squamata	Yanliao	CNU-VER-LB2009001	Squamata indet.	ROI 2	300.85	1.50547	0.938194	7.51738	2.2635	11.3558	52.0143	58.8352	21.7617	22.9544	40.1817
Reptilia	Squamata	Yanliao	CNU-VER-LB2009001	Squamata indet.	ROI 2	359.109	1.74959	0.78642	9.20497	2.61335	15.9205	55.8334	107.162	24.2788	21.5568	52.8293
Reptilia	Squamata	Yanliao	CNU-VER-LB2009001	Squamata indet.	ROI 2	445.515	2.12049	0.926045	10.4594	2.77426	25.1447	73.8785	138.497	30.0718	34.919	80.8438
Reptilia	Squamata	Yanliao	CNU-VER-LB2009001	Squamata indet.	ROI 2	499.554	2.32487	1.85154	13.0258	3.81478	23.4841	117.621	169.236	28.9995	38.2361	81.1302
Reptilia	Squamata	Yanliao	CNU-VER-LB2009001	Squamata indet.	ROI 2	452.54	2.16542	1.17284	12.2121	3.24449	25.6637	81.5082	92.9436	32.0526	23.7298	71.2098
Reptilia	Squamata	Yanliao	CNU-VER-LB2009001	Squamata indet.	ROI 2	589.086	2.27625	1.66506	13.5559	3.90386	27.7975	137.563	203.012	41.3597	39.9023	97.3654
Reptilia	Squamata	Yanliao	CNU-VER-LB2009001	Squamata indet.	ROI 2	351.196	1.47982	0.729371	9.81098	2.05661	12.3866	57.2193	99.5522	22.2605	24.5478	65.3907
Reptilia	Squamata	Yanliao	CNU-VER-LB2009001	Squamata indet.	ROI 2	284.626	1.66605	0.903815	8.04852	2.33767	8.55388	133.052	81.1973	19.9719	30.1842	60.1254
Reptilia	Squamata	Yanliao	CNU-VER-LB2009001	Squamata indet.	ROI 2	300.344	1.4336	1.14088	7.08972	2.32797	16.2658	69.3864	87.0681	22.6117	19.8063	56.5684
Reptilia	Squamata	Yanliao	CNU-VER-LB2009001	Squamata indet.	ROI 2	285.725	1.44405	0.850876	8.60348	2.08663	19.8946	74.3997	110.613	22.5912	26.0374	54.6942
Reptilia	Squamata	Yanliao	CNU-VER-LB2009001	Squamata indet.	ROI 2	246.135	1.07509	1.1365	6.83747	1.89035	14.1978	61.7416	100.015	20.3152	28.4091	44.402
Reptilia	Squamata	Yanliao	CNU-VER-LB2009001	Squamata indet.	ROI 2	240.225	1.03498	0.896873	6.79936	1.42918	13.1102	33.1575	32.7248	15.1515	25.224	21.1942
Reptilia	Squamata	Yanliao	CNU-VER-LB2009001	Squamata indet.	ROI 2	259.194	1.31844	0.940648	7.39085	1.99873	9.77033	49.2854	37.9462	18.667	16.2728	33.8267
Reptilia	Squamata	Yanliao	CNU-VER-LB2009001	Squamata indet.	ROI 2	272.602	1.60064	0.798333	7.09388	2.2322	19.5408	50.5786	71.7636	18.8855	17.4922	59.4391
Reptilia	Squamata	Yanliao	CNU-VER-LB2009001	Squamata indet.	ROI 2	360.272	1.94842	0.671646	9.59499	3.12938	21.3557	60.7745	114.276	20.7291	25.9271	58.6229
Reptilia	Squamata	Yanliao	CNU-VER-LB2009001	Squamata indet.	ROI 2	458.965	2.36926	1.25604	12.5579	3.84831	34.1256	109.914	195.66	22.8717	42.2648	77.9838
Reptilia	Squamata	Yanliao	CNU-VER-LB2009001	Squamata indet.	ROI 2	459.001	2.60947	1.77251	11.7703	3.40299	16.7612	98.4438	112.58	29.3478	41.9861	59.592
Reptilia	Squamata	Yanliao	CNU-VER-LB2009001	Squamata indet.	ROI 2	443.48	2.28267	1.27618	10.0758	3.19804	15.0964	107.963	90.5988	35.4682	40.2762	70.5036
Reptilia	Squamata	Yanliao	CNU-VER-LB2009001	Squamata indet.	ROI 2	606.132	2.53582	2.40548	15.445	4.65521	20.3918	160.691	125.794	44.6366	51.0715	93.6578
Reptilia	Squamata	Yanliao	CNU-VER-LB2009001	Squamata indet.	ROI 2	231.396	1.22674	0.693787	6.38375	1.89024	6.4347	60.4761	58.3157	20.1758	20.153	35.2779
Reptilia	Squamata	Yanliao	CNU-VER-LB2009001	Squamata indet.	ROI 2	347.759	1.92289	0.635456	8.60844	2.76186	11.8404	42.9052	55.3725	27.5732	21.3229	46.6571
Reptilia	Squamata	Yanliao	CNU-VER-LB2009001	Squamata indet.	ROI 2	392.384	1.71869	1.27025	10.011	2.58496	20.9242	74.0063	108.508	27.2573	32.6718	64.8177
Reptilia	Squamata	Yanliao	CNU-VER-LB2009001	Squamata indet.	ROI 2	319.219	1.35603	1.11693	8.78248	2.08722	18.9265	74.3522	121.244	14.966	31.6569	46.1795
Reptilia	Squamata	Yanliao	CNU-VER-LB2009001	Squamata indet.	ROI 2	244.933	1.22177	1.13463	6.85769	1.99065	14.3995	69.5391	98.3476	24.5072	17.2201	40.7827
Reptilia	Squamata	Yanliao	CNU-VER-LB2009001	Squamata indet.	ROI 2	153.721	1.16284	0.743057	6.91619	1.56247	5.35353	33.8311	27.9997	13.6734	20.246	32.0653
Reptilia	Squamata	Yanliao	CNU-VER-LB2009001	Squamata indet.	ROI 2	267.123	1.56087	0.795799	7.3899	1.96334	8.60027	42.991	52.4016	23.104	20.5137	37.7048
Reptilia	Squamata	Yanliao	CNU-VER-LB2009001	Squamata indet.	ROI 2	424.917	1.96302	1.15125	10.7472	2.88752	12.0721	64.5623	84.884	25.9103	27.7297	71.8406
Reptilia	Squamata	Yanliao	CNU-VER-LB2009001	Squamata indet.	ROI 2	521.751	2.34636	1.51415	14.8531	3.74559	22.5973	105.518	141.053	27.3165	38.5897	83.9273
Reptilia	Squamata	Yanliao	CNU-VER-LB2009001	Squamata indet.	ROI 2	480.091	2.17542	1.52553	11.5963	3.23504	21.5594	94.7719	99.2507	32.3911	27.4062	79.9576
Reptilia	Squamata	Yanliao	CNU-VER-LB2009001	Squamata indet.	ROI 2	670.419	2.96475	2.05926	15.6355	4.97049	17.5255	115.278	72.2157	31.3459	53.854	140.311
Reptilia	Squamata	Yanliao	CNU-VER-LB2009001	Squamata indet.	ROI 2	540.726	2.40774	1.70721	14.0404	3.72514	35.9775	144.915	169.799	37.6193	34.4125	76.8568
Reptilia	Squamata	Yanliao	CNU-VER-LB2009001	Squamata indet.	ROI 2	373.802	1.52133	2.05239	10.985	3.11115	14.4445	95.3301	78.9081	29.0564	32.6516	66.6827
Reptilia	Squamata	Yanliao	CNU-VER-LB2009001	Squamata indet.	ROI 2	338.639	1.54692	1.50862	9.4154	2.41639	13.3502	72.2894	63.1436	27.5125	27.6587	42.8301
Reptilia	Squamata	Yanliao	CNU-VER-LB2009001	Squamata indet.	ROI 2	480.84	2.18368	1.34286	12.4947	3.5545	27.3698	87.151	105.46	21.0385	37.8266	76.2482
Reptilia	Squamata	Yanliao	CNU-VER-LB2009001	Squamata indet.	ROI 2	333.578	1.46255	1.06556	9.11545	2.7007	18.7203	83.2274	121.516	20.4066	30.8412	44.6794
Reptilia	Squamata	Yanliao	CNU-VER-LB2009001	Squamata indet.	ROI 2	328.825	1.32183	1.05848	8.92359	2.31874	17.3639	64.2855	111.302	28.2029	32.7489	49.93
Reptilia	Squamata	Yanliao	CNU-VER-LB2009001	Squamata indet.	ROI 2	269.559	1.17905	1.39101	8.5983	1.92362	14.1786	67.5416	115.431	19.6766	21.5344	61.0316
Reptilia	Squamata	Yanliao	CNU-VER-LB2009001	Squamata indet.	ROI 2	187.668	1.29099	1.00088	4.89418	1.42401	5.38114	33.1224	34.8611	7.34971	16.6405	20.5618
Reptilia	Squamata	Yanliao	CNU-VER-LB2009001	Squamata indet.	ROI 2	393.551	3.18606	1.03733	12.1665	2.98016	30.4806	50.4511	56.2153	29.1337	25.0994	64.9497
Reptilia	Squamata	Yanliao	CNU-VER-LB2009001	Squamata indet.	ROI 2	455.791	2.10874	0.966996	11.654	3.20694	20.3376	80.3458	103.203	17.8632	34.9348	74.9623
Reptilia	Squamata	Yanliao	CNU-VER-LB2009001	Squamata indet.	ROI 2	669.402	2.76978	1.89378	17.7919	5.31128	24.295	136.862	142.977	38.6975	45.1309	111.919
Reptilia	Squamata	Yanliao	CNU-VER-LB2009001	Squamata indet.	ROI 2	468.161	1.96861	1.66648	11.023	3.32843	12.9091	76.5879	60.8212	25.5443	41.9588	79.4043
Reptilia	Squamata	Yanliao	CNU-VER-LB2009001	Squamata indet.	ROI 2	596.357	2.52081	1.95646	14.5652	4.45797	18.593	119.847	115.056	42.3553	56.813	99.4512
Reptilia	Squamata	Yanliao	CNU-VER-LB2009001	Squamata indet.	ROI 2	739.361	3.07603	2.38559	16.7479	6.07333	21.257	144.971	143.934	57.1841	59.4905	119.985
Reptilia	Squamata	Yanliao	CNU-VER-LB2009001	Squamata indet.	ROI 2	426.078	1.90486	1.09676	10.1849	3.17788	9.56868	54.0284	59.6257	27.8247	27.7933	72.0053
Reptilia	Squamata	Yanliao	CNU-VER-LB2009001	Squamata indet.	ROI 2	483.777	2.38074	1.56291	11.4424	3.16387	18.5477	132.663	116.067	37.3465	47.0608	88.4079
Reptilia	Squamata	Yanliao	CNU-VER-LB2009001	Squamata indet.	ROI 2	439.943	2.34119	0.940936	11.9288	2.93536	14.2611	76.9673	124.983	24.2207	32.3819	50.8207
Reptilia	Squamata	Yanliao	CNU-VER-LB2009001	Squamata indet.	ROI 2	333.861	1.38584	0.89853	9.54488	2.59674	21.775	65.9692	96.1598	25.6416	25.436	48.2362
Reptilia	Squamata	Yanliao	CNU-VER-LB2009001	Squamata indet.	ROI 2	374.262	1.41642	0.761515	10.0056	2.48059	17.5926	40.6774	55.7785	24.1914	26.849	46.9992
Reptilia	Squamata	Yanliao	CNU-VER-LB2009001	Squamata indet.	ROI 2	487.525	2.02762	1.16406	10.9599	3.42856	15.6145	77.3619	111.015	24.6941	40.9839	91.6708
Reptilia	Squamata	Yanliao	CNU-VER-LB2009001	Squamata indet.	ROI 2	261.638	1.77279	0.995753	6.17587	2.26587	9.07095	36.5934	56.3535	21.162	25.3657	42.6266
Reptilia	Squamata	Yanliao	CNU-VER-LB2009001	Squamata indet.	ROI 2	313.118	1.40341	0.940739	7.76521	2.37645	11.8514	52.8838	69.197	23.5664	27.2015	20.1454
Reptilia	Squamata	Yanliao	CNU-VER-LB2009001	Squamata indet.	ROI 2	424.232	2.06518	1.4434	11.31	2.91885	19.4216	89.0582	146.17	29.6425	31.0894	69.9713
Reptilia	Squamata	Yanliao	CNU-VER-LB2009001	Squamata indet.	ROI 2	332.129	1.61253	1.07803	9.18109	2.29876	12.533	74.3673	106.924	30.9408	18.0137	61.2112
Reptilia	Squamata	Yanliao	CNU-VER-LB2009001	Squamata indet.	ROI 2	417.409	2.23953	0.839344	11.9627	3.71843	10.5418	46.7237	76.7456	23.0206	32.0085	65.6913
Reptilia	Squamata	Yanliao	CNU-VER-LB2009001	Squamata indet.	ROI 2	664.372	3.11557	1.81212	17.0113	4.80378	27.6395	105.187	161.192	33.3877	52.5263	107.272
Reptilia	Squamata	Yanliao	CNU-VER-LB2009001	Squamata indet.	ROI 2	777.024	3.08136	2.29835	17.8311	5.64136	20.7713	102.72	89.2785	31.6436	31.3899	114.475
Reptilia	Squamata	Yanliao	CNU-VER-LB2009001	Squamata indet.	ROI 2	536.322	2.32606	1.48196	14.6734	4.12942	21.2892	70.856	92.9555	36.1911	36.3456	59.5184
Reptilia	Squamata	Yanliao	CNU-VER-LB2009001	Squamata indet.	ROI 2	776.35	3.14306	1.68154	18.4157	5.32887	24.5693	119.215	149.574	56.7895	66.7614	82.4936
Reptilia	Squamata	Yanliao	CNU-VER-LB2009001	Squamata indet.	ROI 2	482.136	1.66442	0.595269	11.8163	3.60903	14.3168	73.7027	97.2737	35.06	40.8887	95.4344
Reptilia	Squamata	Yanliao	CNU-VER-LB2009001	Squamata indet.	ROI 2	395.349	1.81261	0.618261	11.4141	2.73598	23.3856	63.6709	148.641	26.4652	22.9714	55.5301
Reptilia	Squamata	Yanliao	CNU-VER-LB2009001	Squamata indet.	ROI 2	403.127	1.69753	1.04487	10.4457	2.98778	21.6074	73.6243	137.715	29.3453	31.877	73.1182
Reptilia	Squamata	Yanliao	CNU-VER-LB2009001	Squamata indet.	ROI 2	395.818	1.69512	0.89025	9.77994	2.9341	24.5669	79.3599	88.9358	21.8184	28.332	72.4852
Reptilia	Squamata	Yanliao	CNU-VER-LB2009001	Squamata indet.	ROI 2	363.679	1.58681	0.828203	9.51074	2.52314	19.691	79.4557	105.014	26.8946	33.3116	71.4793
Reptilia	Squamata	Yanliao	CNU-VER-LB2009001	Squamata indet.	ROI 2	384.413	1.55469	1.41173	10.6572	2.56378	23.7595	92.6995	144.575	28.9921	26.0634	62.7331
Reptilia	Squamata	Yanliao	CNU-VER-LB2009001	Squamata indet.	ROI 2	269.692	1.10292	0.759339	6.71007	1.87287	10.47	41.4415	73.0274	11.0537	22.4222	41.0342
Reptilia	Squamata	Yanliao	CNU-VER-LB2009001	Squamata indet.	ROI 2	336.19	1.74284	0.913312	10.2888	2.32197	10.1039	45.5489	46.1534	21.0592	31.5531	53.3926
Reptilia	Squamata	Yanliao	CNU-VER-LB2009001	Squamata indet.	ROI 2	533.599	2.19133	0.849324	13.1948	3.92163	14.0266	57.868	83.1603	30.1054	43.07	71.3188
Reptilia	Squamata	Yanliao	CNU-VER-LB2009001	Squamata indet.	ROI 2	797.526	3.65916	1.86616	21.112	6.75688	28.811	149.13	200.519	43.286	47.8935	86.1664
Reptilia	Squamata	Yanliao	CNU-VER-LB2009001	Squamata indet.	ROI 2	688.025	3.39793	1.52292	20.2108	5.23084	62.6118	81.316	112.295	27.3578	51.7109	117.014
Reptilia	Squamata	Yanliao	CNU-VER-LB2009001	Squamata indet.	ROI 2	828.152	3.1855	1.40384	19.1324	6.13565	39.5648	88.5863	181.138	55.8671	56.2504	105.5
Reptilia	Squamata	Yanliao	CNU-VER-LB2009001	Squamata indet.	ROI 2	762.809	3.04607	1.54867	18.0344	5.48752	41.6972	110.353	70.5036	39.0185	54.5642	97.7889
Reptilia	Squamata	Yanliao	CNU-VER-LB2009001	Squamata indet.	ROI 2	573.833	3.05772	1.23342	14.0523	4.0742	59.7838	106.131	145.03	51.0682	45.6094	81.9404
Reptilia	Squamata	Yanliao	CNU-VER-LB2009001	Squamata indet.	ROI 2	435.345	1.95307	1.0939	15.5441	3.03471	17.0411	311.596	128.193	38.7349	43.0321	97.1332
Reptilia	Squamata	Yanliao	CNU-VER-LB2009001	Squamata indet.	ROI 2	387.741	1.99629	0.763907	11.0334	2.87373	17.5432	106.101	104.979	28.2723	30.6089	53.581
Reptilia	Squamata	Yanliao	CNU-VER-LB2009001	Squamata indet.	ROI 2	392.193	1.95751	1.32999	10.0396	2.73171	24.4408	79.5403	126.414	33.7132	32.765	66.9144
Reptilia	Squamata	Yanliao	CNU-VER-LB2009001	Squamata indet.	ROI 2	368.82	1.57403	0.750587	8.63944	2.53578	17.0583	61.0249	112.484	24.1949	25.7787	45.1257
Reptilia	Squamata	Yanliao	CNU-VER-LB2009001	Squamata indet.	ROI 2	364.335	1.45919	0.830034	8.93707	2.56658	19.3068	63.0151	102.508	24.098	21.3962	67.4175
Reptilia	Squamata	Yanliao	CNU-VER-LB2009001	Squamata indet.	ROI 2	345.571	1.73935	1.18651	8.6584	2.53941	17.7864	77.9441	122.043	21.307	30.8602	46.5697
Reptilia	Squamata	Yanliao	CNU-VER-LB2009001	Squamata indet.	ROI 2	350.02	1.53333	0.884575	9.50465	2.4817	13.2183	48.5376	67.3585	25.7108	27.63	44.6459
Reptilia	Squamata	Yanliao	CNU-VER-LB2009001	Squamata indet.	ROI 2	705.376	2.85494	1.11264	17.8148	5.49435	16.4545	71.9457	99.0575	35.92	51.9197	84.2354
Reptilia	Squamata	Yanliao	CNU-VER-LB2009001	Squamata indet.	ROI 2	904.558	3.60311	1.93514	23.1761	7.14702	41.4405	144.947	187.96	44.0579	62.5379	148.396
Reptilia	Squamata	Yanliao	CNU-VER-LB2009001	Squamata indet.	ROI 2	536.527	2.67191	1.36261	17.2729	3.78846	23.4571	123.366	116.167	41.116	51.6303	65.7302
Reptilia	Squamata	Yanliao	CNU-VER-LB2009001	Squamata indet.	ROI 2	401.569	1.93822	0.765309	11.8019	2.99081	10.825	70.7621	114.458	33.8063	27.3795	55.5964
Reptilia	Squamata	Yanliao	CNU-VER-LB2009001	Squamata indet.	ROI 2	389.922	1.57856	0.892451	9.84399	2.77059	8.7406	89.187	81.0044	16.3018	28.2245	55.1078
Reptilia	Squamata	Yanliao	CNU-VER-LB2009001	Squamata indet.	ROI 2	478.716	2.32826	1.24786	10.9254	3.30191	15.7544	75.6961	170.329	24.6164	37.4503	79.4628
Reptilia	Squamata	Yanliao	CNU-VER-LB2009001	Squamata indet.	sediment	139.613	0.828475	0.156939	5.24661	1.29112	19.2926	29.6395	75.6754	16.7224	6.68141	26.7333
Reptilia	Squamata	Yanliao	CNU-VER-LB2009001	Squamata indet.	sediment	147.402	0.926365	0.166938	6.14286	1.08529	21.4371	35.9274	81.4337	11.161	9.55576	16.7274
Reptilia	Squamata	Yanliao	CNU-VER-LB2009001	Squamata indet.	sediment	131.495	0.790839	0.151012	5.8296	1.08885	9.47613	24.6874	71.7495	5.53663	12.3248	18.2555
Reptilia	Squamata	Yanliao	CNU-VER-LB2009001	Squamata indet.	sediment	109.486	0.559369	0.12508	4.65221	0.943889	11.5419	25.4235	65.6969	7.03001	10.299	14.7506
Reptilia	Squamata	Yanliao	CNU-VER-LB2009001	Squamata indet.	sediment	108.316	0.802291	0.0914251	3.89709	0.967998	9.93239	25.4291	69.8804	9.37542	12.1743	18.0325
Reptilia	Squamata	Yanliao	CNU-VER-LB2009001	Squamata indet.	sediment	135.494	0.843285	0.180029	4.94053	1.13592	16.8793	26.9002	74.6766	7.9002	15.1513	23.207
Reptilia	Squamata	Yanliao	CNU-VER-LB2009001	Squamata indet.	sediment	140.197	0.64234	0.190314	4.60103	1.24831	13.9226	29.4915	70.8681	8.7156	14.2458	21.6123
Reptilia	Squamata	Yanliao	CNU-VER-LB2009001	Squamata indet.	sediment	133.346	0.856465	0.136638	4.77806	1.26044	11.4441	34.9141	81.5397	12.6774	9.49732	21.6126
Reptilia	Squamata	Yanliao	CNU-VER-LB2009001	Squamata indet.	sediment	138.887	0.619054	0.145954	4.64595	1.18413	11.462	23.0737	66.2383	12.639	5.68112	14.9172
Reptilia	Squamata	Yanliao	CNU-VER-LB2009001	Squamata indet.	sediment	167.475	0.938689	0.134332	6.16445	1.19858	16.7219	40.0459	115.36	15.3486	18.3975	28.8148
Reptilia	Squamata	Yanliao	CNU-VER-LB2009001	Squamata indet.	sediment	134.977	0.616382	0.187306	4.79643	1.18746	11.5062	33.2623	75.6506	14.4058	10.5524	26.8682
Reptilia	Squamata	Yanliao	CNU-VER-LB2009001	Squamata indet.	sediment	140.669	0.887243	0.152892	5.42522	1.18815	12.2058	25.663	71.0148	10.4103	12.4783	28.5642
Reptilia	Squamata	Yanliao	CNU-VER-LB2009001	Squamata indet.	sediment	162.258	0.841259	0.159361	6.26065	1.49656	16.9532	32.2563	72.9393	11.3203	10.6614	20.3594
Reptilia	Squamata	Yanliao	CNU-VER-LB2009001	Squamata indet.	sediment	166.513	0.962929	0.174571	6.42108	1.23875	15.4163	34.0636	93.8362	12.1477	15.5315	32.2856
Reptilia	Squamata	Yanliao	CNU-VER-LB2009001	Squamata indet.	sediment	139.311	0.960068	0.142595	5.58711	1.03801	16.1543	34.6468	93.1149	6.38694	11.4835	21.7771
Reptilia	Squamata	Yanliao	CNU-VER-LB2009001	Squamata indet.	sediment	99.6882	0.676142	0.144468	4.10388	0.669757	10.0963	25.3185	46.0936	7.03706	4.68608	18.0466
Reptilia	Squamata	Yanliao	CNU-VER-LB2009001	Squamata indet.	sediment	133.739	0.81921	0.122833	4.30593	1.03722	13.2216	31.691	75.0028	10.3709	14.3435	23.4344
Reptilia	Squamata	Yanliao	CNU-VER-LB2009001	Squamata indet.	sediment	126.339	0.69907	0.117655	4.6222	1.16882	11.8145	35.4729	83.5318	11.9396	10.495	25.052
Reptilia	Squamata	Yanliao	CNU-VER-LB2009001	Squamata indet.	sediment	191.667	1.16838	0.286383	5.64818	1.69703	10.8595	26.1432	52.4438	12.2366	11.7339	34.2336
Reptilia	Squamata	Yanliao	CNU-VER-LB2009001	Squamata indet.	sediment	186.346	1.15884	0.233636	7.06046	1.41279	18.5527	55.747	136.625	14.844	14.8273	32.8765
Reptilia	Squamata	Yanliao	CNU-VER-LB2009001	Squamata indet.	sediment	121.117	0.651241	0.141125	4.52949	1.24486	10.9916	22.9477	69.066	7.90137	17.0477	21.5526
Reptilia	Squamata	Yanliao	CNU-VER-LB2009001	Squamata indet.	sediment	124.538	0.760135	0.185442	3.92284	1.10292	10.3369	21.4252	54.764	3.9618	12.3469	14.963
Reptilia	Squamata	Yanliao	CNU-VER-LB2009001	Squamata indet.	sediment	144.983	0.908405	0.157741	4.97547	1.10183	12.3059	28.0542	71.3841	7.20334	15.3498	30.2285
Reptilia	Squamata	Yanliao	CNU-VER-LB2009001	Squamata indet.	sediment	181.843	1.19572	0.262424	7.22891	1.54164	16.7981	43.4923	107.02	8.19404	15.7148	24.0702
Reptilia	Squamata	Yanliao	CNU-VER-LB2009001	Squamata indet.	sediment	118.92	0.757232	0.106951	3.87848	0.929677	10.0873	24.3736	76.8181	11.0507	7.56906	24.8431
Reptilia	Squamata	Yanliao	CNU-VER-LB2009001	Squamata indet.	sediment	135.215	0.528901	0.142682	5.14448	1.11196	11.7509	36.0015	87.8943	13.5806	10.533	15.0857
Reptilia	Squamata	Yanliao	CNU-VER-LB2009001	Squamata indet.	sediment	127.247	0.730382	0.102814	4.49782	1.20378	14.3388	24.812	75.7473	10.3342	12.387	28.3553
Reptilia	Squamata	Yanliao	CNU-VER-LB2009001	Squamata indet.	sediment	124.136	0.69684	0.11728	4.66653	1.09228	19.3815	29.4003	80.2412	11.1081	9.51046	14.9833
Reptilia	Squamata	Yanliao	CNU-VER-LB2009001	Squamata indet.	sediment	148.989	0.779367	0.138153	4.89069	1.56852	12.5841	26.3423	76.337	8.81238	10.5629	16.8095
Reptilia	Squamata	Yanliao	CNU-VER-LB2009001	Squamata indet.	sediment	141.249	0.669839	0.147738	5.26828	0.978453	13.7309	39.5047	95.2897	11.1943	15.3349	15.0996
Reptilia	Squamata	Yanliao	CNU-VER-LB2009001	Squamata indet.	sediment	130.861	0.621312	0.141603	4.92851	1.12781	11.9787	41.1548	70.509	11.0994	8.55275	9.98107
Reptilia	Squamata	Yanliao	CNU-VER-LB2009001	Squamata indet.	sediment	113.005	0.751862	0.125501	4.8429	0.959049	9.85925	21.3229	64.922	8.62112	6.57597	18.0891
Reptilia	Squamata	Yanliao	CNU-VER-LB2009001	Squamata indet.	sediment	154.21	1.00065	0.128903	5.60343	1.3175	17.3061	31.8436	85.5	5.63487	15.4382	33.7808
Reptilia	Squamata	Yanliao	CNU-VER-LB2009001	Squamata indet.	sediment	147.263	0.727832	0.133694	5.65633	0.996121	16.482	34.0854	82.9424	13.6677	13.4917	26.9911
Reptilia	Squamata	Yanliao	CNU-VER-LB2009001	Squamata indet.	sediment	135.172	0.613269	0.171647	5.39466	1.16928	13.0381	33.6259	80.5292	11.1479	16.2258	45.1111
Reptilia	Squamata	Yanliao	CNU-VER-LB2009001	Squamata indet.	sediment	123.711	0.729336	0.112445	4.25498	1.01993	9.35177	18.8142	56.8803	6.35037	5.70888	9.99341
Reptilia	Squamata	Yanliao	CNU-VER-LB2009001	Squamata indet.	sediment	151.516	0.893921	0.124228	5.79642	1.35753	16.7012	33.5322	95.5357	12.9091	14.5063	20.3147
Reptilia	Squamata	Yanliao	CNU-VER-LB2009001	Squamata indet.	sediment	125.781	0.613619	0.117768	4.62664	1.304	12.9395	31.5174	89.888	11.1543	13.3701	25.0761
Reptilia	Squamata	Yanliao	CNU-VER-LB2009001	Squamata indet.	sediment	142.168	0.670527	0.133101	4.73739	1.24881	13.7983	24.4486	75.6592	12.0062	7.67531	23.5124
Reptilia	Squamata	Yanliao	CNU-VER-LB2009001	Squamata indet.	sediment	133.94	0.722416	0.137614	5.28749	1.3549	17.7403	39.8255	94.2887	10.374	18.1739	25.1158
Reptilia	Squamata	Yanliao	CNU-VER-LB2009001	Squamata indet.	sediment	126.703	0.723709	0.101875	4.51536	1.06025	9.4369	19.5893	62.4459	8.6644	12.2738	16.5272
Reptilia	Squamata	Yanliao	CNU-VER-LB2009001	Squamata indet.	sediment	140.218	0.88372	0.196496	5.19584	1.19563	11.9981	28.3569	71.7461	9.57134	10.5166	18.4093
Reptilia	Squamata	Yanliao	CNU-VER-LB2009001	Squamata indet.	sediment	167.875	0.885648	0.164469	7.0487	1.3987	17.3434	38.3595	99.11	11.3291	12.6096	27.1669
Reptilia	Squamata	Yanliao	CNU-VER-LB2009001	Squamata indet.	sediment	137.924	0.776452	0.142552	4.93182	1.28186	17.265	25.0448	66.1141	4.78877	9.56673	36.8425
Reptilia	Squamata	Yanliao	CNU-VER-LB2009001	Squamata indet.	sediment	151.273	0.880335	0.143666	4.94042	1.25497	14.5089	36.2497	88.0916	14.4786	13.4981	25.3162
Reptilia	Squamata	Yanliao	CNU-VER-LB2009001	Squamata indet.	sediment	129.616	0.825081	0.092801	4.92991	1.26157	13.0378	27.0031	85.4409	11.1026	7.60462	21.6318
Reptilia	Squamata	Yanliao	CNU-VER-LB2009001	Squamata indet.	sediment	144.7	0.89584	0.127914	4.28185	1.14855	12.6009	24.2662	71.8538	7.18928	8.6174	20.113
Reptilia	Squamata	Yanliao	CNU-VER-LB2009001	Squamata indet.	sediment	153.591	0.816404	0.153815	5.66791	1.29391	14.3172	38.8615	108.087	12.8901	9.65663	43.9502
Reptilia	Squamata	Yanliao	CNU-VER-LB2009001	Squamata indet.	sediment	154.534	0.824689	0.118708	5.6202	1.30213	14.1118	33.2435	93.2583	15.2588	12.5142	32.0165
Reptilia	Squamata	Yanliao	CNU-VER-LB2009001	Squamata indet.	sediment	131.226	0.717961	0.14165	6.17006	1.00687	15.625	34.9469	99.753	11.1031	9.50622	23.2969
Reptilia	Squamata	Yanliao	CNU-VER-LB2009001	Squamata indet.	sediment	143.431	0.715782	0.148303	5.70673	1.32596	13.5698	32.6892	85.2526	10.4345	9.62096	30.3147
Reptilia	Squamata	Yanliao	CNU-VER-LB2009001	Squamata indet.	sediment	141.317	0.810369	0.162528	5.56647	1.22319	12.5081	27.0954	65.4292	13.5944	8.62672	21.8127
Reptilia	Squamata	Yanliao	CNU-VER-LB2009001	Squamata indet.	sediment	158.375	0.982074	0.144242	5.77191	1.26001	17.7923	36.7995	110.197	12.9215	11.6162	42.3629
Reptilia	Squamata	Yanliao	CNU-VER-LB2009001	Squamata indet.	sediment	153.388	0.814654	0.153485	6.0747	1.46329	12.6813	36.2288	85.7937	10.4507	13.4903	26.9883
Reptilia	Squamata	Yanliao	CNU-VER-LB2009001	Squamata indet.	sediment	143.945	0.980707	0.142459	6.23497	1.29323	13.8561	31.9512	88.5674	15.9521	14.3407	10.0414
Reptilia	Squamata	Yanliao	CNU-VER-LB2009001	Squamata indet.	sediment	126.175	0.68211	0.140885	4.8448	1.13416	14.8581	26.4636	67.3455	11.0432	8.5094	14.8957
Reptilia	Squamata	Yanliao	CNU-VER-LB2009001	Squamata indet.	sediment	167.18	0.983601	0.174356	5.811	1.16299	12.1133	32.2665	79.1282	18.6035	16.4819	23.7601
Reptilia	Squamata	Yanliao	CNU-VER-LB2009001	Squamata indet.	sediment	147.305	0.627165	0.177439	5.89842	1.17516	15.181	36.4665	97.2021	15.2054	9.59257	23.5085
Reptilia	Squamata	Yanliao	CNU-VER-LB2009001	Squamata indet.	sediment	136.918	0.849591	0.156865	4.77008	1.44877	11.5489	34.8066	89.5944	18.3063	11.4484	18.3704
Reptilia	Squamata	Yanliao	CNU-VER-LB2009001	Squamata indet.	sediment	107.552	0.688241	0.111006	4.49226	0.910986	14.6567	22.1051	71.6843	13.3219	6.57516	29.5967
Reptilia	Squamata	Yanliao	CNU-VER-LB2009001	Squamata indet.	sediment	170.224	0.862603	0.169222	6.52771	1.34735	15.1144	35.3397	89.1185	14.5461	16.467	38.9992
Reptilia	Squamata	Yanliao	CNU-VER-LB2009001	Squamata indet.	sediment	164.233	0.774567	0.124318	5.89079	1.32146	13.6501	32.748	93.5534	12.1111	13.5491	27.1059
Reptilia	Squamata	Yanliao	CNU-VER-LB2009001	Squamata indet.	sediment	124.644	0.928513	0.160537	5.20426	1.02697	10.3571	26.8953	75.2652	8.68865	9.46783	23.2028
Reptilia	Squamata	Yanliao	CNU-VER-LB2009001	Squamata indet.	sediment	145.945	0.725767	0.14319	6.53557	1.14045	20.3306	29.0376	78.6329	12.0255	14.4144	33.6431
Reptilia	Squamata	Yanliao	CNU-VER-LB2009001	Squamata indet.	sediment	132.687	0.698405	0.16652	5.09143	0.960931	13.2323	27.3426	86.8874	11.133	8.57864	26.6967
Reptilia	Squamata	Yanliao	CNU-VER-LB2009001	Squamata indet.	sediment	120.055	0.714678	0.11183	4.73128	1.02642	22.1743	25.4314	73.4194	11.0523	11.3553	18.221
Reptilia	Squamata	Yanliao	CNU-VER-LB2009001	Squamata indet.	sediment	136.796	0.57825	0.161075	3.95315	1.2365	11.183	22.6202	59.8098	10.3028	5.69973	21.6177
Reptilia	Squamata	Yanliao	CNU-VER-LB2009001	Squamata indet.	sediment	160.166	1.0882	0.158728	5.66616	1.39207	16.6714	40.866	102.937	15.3022	11.5844	28.7279
Reptilia	Squamata	Yanliao	CNU-VER-LB2009001	Squamata indet.	sediment	160.956	0.896423	0.0996603	6.71616	1.33658	16.8556	42.9442	110.194	9.70893	14.5469	39.0455
Reptilia	Squamata	Yanliao	CNU-VER-LB2009001	Squamata indet.	sediment	112.566	0.74754	0.148775	4.1189	1.13232	8.81713	23.1512	57.2227	9.35079	8.40621	14.7151
Reptilia	Squamata	Yanliao	CNU-VER-LB2009001	Squamata indet.	sediment	127.139	0.852686	0.12146	4.72762	0.844633	11.7086	27.7818	86.7924	5.5219	13.2376	16.5517
Reptilia	Squamata	Yanliao	CNU-VER-LB2009001	Squamata indet.	sediment	105.64	0.727369	0.129737	4.41435	0.584753	8.82788	18.6217	59.0767	7.80183	9.35163	14.733
Reptilia	Squamata	Yanliao	CNU-VER-LB2009001	Squamata indet.	sediment	122.824	0.808945	0.0921833	4.54521	1.19292	10.644	24.0622	77.0656	9.45317	10.3867	13.2233
Reptilia	Squamata	Yanliao	CNU-VER-LB2009001	Squamata indet.	sediment	132.08	0.800554	0.141098	4.44041	0.894194	11.1472	25.4486	67.2463	8.68986	9.46915	23.2061
Reptilia	Squamata	Yanliao	CNU-VER-LB2009001	Squamata indet.	sediment	171.25	0.766484	0.204636	6.48575	1.42552	14.24	33.6808	89.7813	14.5871	12.6279	40.8094
Reptilia	Squamata	Yanliao	CNU-VER-LB2009001	Squamata indet.	sediment	123.67	0.723979	0.087354	4.60504	1.12091	12.2725	28.4085	67.0743	9.4556	7.55594	31.4134
Reptilia	Squamata	Yanliao	CNU-VER-LB2009001	Squamata indet.	sediment	150.644	0.779364	0.202295	5.42745	1.17639	9.97129	23.8016	64.9371	5.60785	10.5629	23.5331
Reptilia	Squamata	Yanliao	CNU-VER-LB2009001	Squamata indet.	sediment	171.881	0.97388	0.169585	5.33587	1.3998	12.6134	32.7121	89.1041	10.5281	11.6487	23.7896
Reptilia	Squamata	Yanliao	CNU-VER-LB2009001	Squamata indet.	sediment	181.107	0.869001	0.250701	6.45491	1.33244	17.4482	41.0373	113.776	21.981	19.5166	29.0393
Reptilia	Squamata	Yanliao	CNU-VER-LB2009001	Squamata indet.	sediment	129.007	0.822787	0.14612	5.65216	1.04032	11.5277	33.1321	78.7729	8.69922	10.4273	23.231
Reptilia	Squamata	Yanliao	CNU-VER-LB2009001	Squamata indet.	sediment	124.261	0.679203	0.106423	5.90593	1.14134	11.8672	39.7229	71.05	7.06892	9.41459	23.0724
Reptilia	Squamata	Yanliao	CNU-VER-LB2009001	Squamata indet.	sediment	95.3923	0.533247	0.0667236	3.57188	0.651017	10.4558	17.1786	56.8265	12.3814	6.49289	17.8606
Reptilia	Squamata	Yanliao	CNU-VER-LB2009001	Squamata indet.	sediment	90.2122	0.697588	0.118647	2.81104	0.907582	7.07792	16.3345	38.1815	6.1646	2.77094	17.7853
Reptilia	Squamata	Yanliao	CNU-VER-LB2009001	Squamata indet.	sediment	119.914	0.805209	0.173856	3.03561	1.24738	9.08127	23.4275	53.9957	7.05714	9.3989	23.0339
Reptilia	Squamata	Yanliao	CNU-VER-LB2009001	Squamata indet.	sediment	171.851	0.904426	0.17881	5.19348	1.24591	18.5726	40.6518	92.2151	12.097	20.3	38.9195
Reptilia	Squamata	Yanliao	CNU-VER-LB2009001	Squamata indet.	sediment	136.891	0.675445	0.127062	5.3462	1.05594	14.0486	28.2103	90.7312	12.6958	6.65778	26.6387
Reptilia	Squamata	Yanliao	CNU-VER-LB2009001	Squamata indet.	sediment	115.741	0.699165	0.125546	4.49442	1.03135	9.8106	25.649	66.1406	10.1923	6.57833	16.4505
Reptilia	Squamata	Yanliao	CNU-VER-LB2009001	Squamata indet.	sediment	120.269	0.64725	0.106404	3.94633	0.852848	14.0604	33.8174	87.0008	10.2088	10.3542	29.6591
Reptilia	Squamata	Yanliao	CNU-VER-LB2009001	Squamata indet.	sediment	105.42	0.47112	0.124075	3.80724	0.817785	10.1598	20.3047	63.9878	7.74836	11.145	14.6321
Reptilia	Squamata	Yanliao	CNU-VER-LB2009001	Squamata indet.	sediment	137.015	0.866845	0.131708	4.86472	1.0419	12.8632	24.8538	79.094	12.6727	7.59501	21.6045
Amphibia	Temnospondyla	Saar-Nahe	NHMD-155208	Brachierpeton amplystomus	ROI 1	300.723	58.0712	0.614424	24.8275	245.35	30.6194	1771.9	47.1148	50.6459	77.8498	164.5
Amphibia	Temnospondyla	Saar-Nahe	NHMD-155208	Brachierpeton amplystomus	ROI 1	250.333	19.0243	0.302557	19.0902	213.579	15.4723	1742	34.7294	56.1708	61.336	152.038
Amphibia	Temnospondyla	Saar-Nahe	NHMD-155208	Brachierpeton amplystomus	ROI 1	136.781	23.2559	0.287794	9.69151	95.2991	7.034	1129.11	29.3913	42.5607	31.1021	90.016
Amphibia	Temnospondyla	Saar-Nahe	NHMD-155208	Brachierpeton amplystomus	ROI 1	111.905	38.3144	0.471671	6.93162	127.577	14.4264	1172.04	29.5095	32.0489	37.688	91.9921
Amphibia	Temnospondyla	Saar-Nahe	NHMD-155208	Brachierpeton amplystomus	ROI 1	145.671	16.4763	0.228168	11.4151	98.1351	23.4083	1013.6	24.0081	37.1796	37.4755	96.2879
Amphibia	Temnospondyla	Saar-Nahe	NHMD-155208	Brachierpeton amplystomus	ROI 1	102.327	5.01256	0.103775	7.00381	47.481	21.0348	523.058	15.3482	19.0656	33.3775	59.1214
Amphibia	Temnospondyla	Saar-Nahe	NHMD-155208	Brachierpeton amplystomus	ROI 1	277.98	18.988	0.411612	22.9827	211.727	17.6754	1937.69	43.9891	55.904	69.537	194.067
Amphibia	Temnospondyla	Saar-Nahe	NHMD-155208	Brachierpeton amplystomus	ROI 1	209.654	10.7984	0.221666	17.475	136.241	10.7689	1322.49	27.2254	32.3224	32.5797	124.601
Amphibia	Temnospondyla	Saar-Nahe	NHMD-155208	Brachierpeton amplystomus	ROI 1	241.266	16.6082	0.298221	18.5591	184.112	13.834	1970.77	51.0801	42.1732	46.0512	180.517
Amphibia	Temnospondyla	Saar-Nahe	NHMD-155208	Brachierpeton amplystomus	ROI 1	160.531	36.8888	0.541171	12.2712	132.718	33.062	1068.8	29.0394	37.6083	33.4479	105.276
Amphibia	Temnospondyla	Saar-Nahe	NHMD-155208	Brachierpeton amplystomus	ROI 1	77.2626	25.3122	0.402082	5.2249	97.2042	14.5386	979.043	24.2423	22.4635	29.8467	64.787
Amphibia	Temnospondyla	Saar-Nahe	NHMD-155208	Brachierpeton amplystomus	ROI 1	105.78	23.5003	0.293255	7.27281	93.4433	12.2657	632.361	14.4933	20.4795	24.771	58.7837
Amphibia	Temnospondyla	Saar-Nahe	NHMD-155208	Brachierpeton amplystomus	ROI 1	180.911	17.1749	0.287077	14.1459	125.662	11.4307	1107.62	29.208	33.8995	24.2492	94.165
Amphibia	Temnospondyla	Saar-Nahe	NHMD-155208	Brachierpeton amplystomus	ROI 1	137.493	66.043	0.562564	10.0979	112.917	41.0261	836.522	26.6943	44.5455	49.3901	82.4373
Amphibia	Temnospondyla	Saar-Nahe	NHMD-155208	Brachierpeton amplystomus	ROI 1	193.035	22.6474	0.379999	15.3214	167.143	27.7517	1448	36.4345	46.0812	46.4479	140.929
Amphibia	Temnospondyla	Saar-Nahe	NHMD-155208	Brachierpeton amplystomus	ROI 1	187.481	30.0761	0.257975	13.6642	120.94	16.8696	1268.53	34.7176	34.6647	38.3219	89.5333
Amphibia	Temnospondyla	Saar-Nahe	NHMD-155208	Brachierpeton amplystomus	ROI 1	165.021	43.3794	0.54242	12.2542	143.641	13.9695	1114.45	26.8286	33.2605	45.8177	112.219
Amphibia	Temnospondyla	Saar-Nahe	NHMD-155208	Brachierpeton amplystomus	ROI 1	137.556	39.0698	0.447533	10.8947	110.913	28.2409	887.142	26.4263	33.5374	44.7089	86.6217
Amphibia	Temnospondyla	Saar-Nahe	NHMD-155208	Brachierpeton amplystomus	ROI 1	185.189	19.3511	0.314173	14.1176	142.878	30.8	1318.78	37.0787	51.1735	50.4594	127.727
Amphibia	Temnospondyla	Saar-Nahe	NHMD-155208	Brachierpeton amplystomus	ROI 1	141.787	17.6638	0.255951	11.4148	115.387	37.2064	1087.46	25.7072	33.2463	45.4019	95.591
Amphibia	Temnospondyla	Saar-Nahe	NHMD-155208	Brachierpeton amplystomus	ROI 1	218.824	22.1554	0.342988	16.4025	175.512	18.3844	1665.75	42.7825	51.7376	47.5139	128.531
Amphibia	Temnospondyla	Saar-Nahe	NHMD-155208	Brachierpeton amplystomus	ROI 1	177.131	21.8235	0.387791	13.7164	140.768	20.3249	1377.31	44.0015	38.1007	58.7355	126.969
Amphibia	Temnospondyla	Saar-Nahe	NHMD-155208	Brachierpeton amplystomus	ROI 1	197.453	94.3688	0.841506	14.3214	168.44	32.1881	1091.1	26.7116	46.0941	50.0348	130.343
Amphibia	Temnospondyla	Saar-Nahe	NHMD-155208	Brachierpeton amplystomus	ROI 1	150.326	30.7753	0.391888	11.4791	101.239	27.1611	782.964	24.2219	37.8935	32.7386	80.1449
Amphibia	Temnospondyla	Saar-Nahe	NHMD-155208	Brachierpeton amplystomus	ROI 4	19.0505	3.13075	4.47834	2.11422	177.464	3.9103	2621.53	44.0954	23.7572	52.0571	184.133
Amphibia	Temnospondyla	Saar-Nahe	NHMD-155208	Brachierpeton amplystomus	ROI 4	53.9976	4.59497	27.2706	2.75159	198.241	6.36064	1986.16	42.6654	38.2528	40.7605	186.576
Amphibia	Temnospondyla	Saar-Nahe	NHMD-155208	Brachierpeton amplystomus	ROI 4	40.0081	6.14431	22.1616	2.12998	129.2	3.71985	1799.75	39.2704	37.1649	59.9372	139.562
Amphibia	Temnospondyla	Saar-Nahe	NHMD-155208	Brachierpeton amplystomus	ROI 4	17.8723	3.51942	9.46938	1.33391	70.0832	2.90116	1172.16	25.9229	20.7357	36.8252	98.4527
Amphibia	Temnospondyla	Saar-Nahe	NHMD-155208	Brachierpeton amplystomus	ROI 4	66.6238	5.15759	21.3802	3.76253	233.294	5.31834	2467.16	53.3404	46.5091	66.9704	180.674
Amphibia	Temnospondyla	Saar-Nahe	NHMD-155208	Brachierpeton amplystomus	ROI 4	27.0928	2.82916	8.78671	2.61898	213.846	5.73592	2790.86	44.9016	45.4708	81.0066	201.288
Amphibia	Temnospondyla	Saar-Nahe	NHMD-155208	Brachierpeton amplystomus	ROI 4	85.3918	7.7653	50.064	3.30508	278.305	6.80866	2426.88	51.7173	65.071	69.2327	200.249
Amphibia	Temnospondyla	Saar-Nahe	NHMD-155208	Brachierpeton amplystomus	ROI 4	61.8562	5.9178	34.7047	2.72097	173.479	4.94486	1784.31	42.9925	31.0182	69.2298	142.253
Amphibia	Temnospondyla	Saar-Nahe	NHMD-155208	Brachierpeton amplystomus	ROI 4	21.1145	3.89404	11.8337	0.845185	86.2327	2.33312	1417.98	26.9002	32.2281	38.5755	129.326
Amphibia	Temnospondyla	Saar-Nahe	NHMD-155208	Brachierpeton amplystomus	ROI 4	34.2291	4.45273	14.0833	1.55806	104.88	3.08045	1571.06	29.5887	25.7164	48.7317	116.551
Amphibia	Temnospondyla	Saar-Nahe	NHMD-155208	Brachierpeton amplystomus	ROI 4	47.2573	5.61803	20.5132	3.0225	252.065	5.18312	2947.55	57.7168	53.697	73.2934	212.943
Amphibia	Temnospondyla	Saar-Nahe	NHMD-155208	Brachierpeton amplystomus	ROI 4	99.0136	8.13213	50.491	3.74038	266.548	8.27389	2201.58	50.0057	53.2486	71.9699	193.796
Amphibia	Temnospondyla	Saar-Nahe	NHMD-155208	Brachierpeton amplystomus	ROI 4	57.8882	4.3031	25.8484	2.3835	139.087	6.33592	1497.67	34.4605	28.0338	36.9513	158.002
Amphibia	Temnospondyla	Saar-Nahe	NHMD-155208	Brachierpeton amplystomus	ROI 4	29.021	5.10093	13.5745	1.68998	87.8515	4.66517	1256.74	23.9682	25.4832	36.9879	126.273
Amphibia	Temnospondyla	Saar-Nahe	NHMD-155208	Brachierpeton amplystomus	ROI 4	23.7458	7.18962	10.4555	1.12175	85.1825	3.78471	1376.02	24.5591	28.417	35.804	110.392
Amphibia	Temnospondyla	Saar-Nahe	NHMD-155208	Brachierpeton amplystomus	ROI 4	50.2545	5.1056	20.0259	2.65046	222.569	6.31601	2625.23	53.3114	50.9109	75.8585	193.952
Amphibia	Temnospondyla	Saar-Nahe	NHMD-155208	Brachierpeton amplystomus	ROI 4	130.347	10.9329	68.3203	3.72883	339.884	7.59227	2216.45	60.4657	49.0969	72.9291	206.899
Amphibia	Temnospondyla	Saar-Nahe	NHMD-155208	Brachierpeton amplystomus	ROI 4	80.199	8.10421	44.3394	3.01856	214.276	6.41485	1859.51	43.5531	31.6017	56.6279	152.065
Amphibia	Temnospondyla	Saar-Nahe	NHMD-155208	Brachierpeton amplystomus	ROI 4	37.6402	6.94594	19.0634	1.84476	127.819	4.07394	1736.06	35.0986	28.6286	51.3004	128.148
Amphibia	Temnospondyla	Saar-Nahe	NHMD-155208	Brachierpeton amplystomus	ROI 4	14.3705	3.25762	5.6767	1.03963	76.2971	1.96953	1451.39	24.1	25.894	32.1232	105.319
Amphibia	Temnospondyla	Saar-Nahe	NHMD-155208	Brachierpeton amplystomus	ROI 4	24.6001	3.33694	4.16743	2.27606	121.83	4.43847	1981.56	38.1947	28.5649	56.5561	132.543
Amphibia	Temnospondyla	Saar-Nahe	NHMD-155208	Brachierpeton amplystomus	ROI 4	38.8017	6.2235	18.84	2.57465	262.733	6.60412	2933.59	60.9892	50.0921	83.0293	221.98
Amphibia	Temnospondyla	Saar-Nahe	NHMD-155208	Brachierpeton amplystomus	ROI 4	49.5616	6.77366	24.1516	2.43869	231.735	6.47792	2719.17	55.1684	55.0761	64.5781	179.993
Amphibia	Temnospondyla	Saar-Nahe	NHMD-155208	Brachierpeton amplystomus	ROI 4	15.9765	6.16693	3.72139	1.82973	109.294	3.903	1932.71	34.7854	30.4749	47.1001	162.671
Amphibia	Temnospondyla	Saar-Nahe	NHMD-155208	Brachierpeton amplystomus	ROI 4	11.9809	4.08956	0.426624	1.55932	90.3444	3.0018	1901.92	28.6044	32.0765	26.2696	149.919
Amphibia	Temnospondyla	Saar-Nahe	NHMD-155208	Brachierpeton amplystomus	ROI 4	32.0931	2.41439	0.411216	2.40651	106.765	3.66517	1801.58	30.3111	33.4472	38.8215	150.057
Amphibia	Temnospondyla	Saar-Nahe	NHMD-155208	Brachierpeton amplystomus	ROI 4	36.8272	5.38719	6.26061	3.14928	141.133	6.81386	2021.86	44.3806	30.1484	44.0108	139.778
Amphibia	Temnospondyla	Saar-Nahe	NHMD-155208	Brachierpeton amplystomus	ROI 4	45.0871	7.48019	21.5223	2.22189	243.332	6.63935	2777.31	53.9058	50.3594	67.6803	223.165
Amphibia	Temnospondyla	Saar-Nahe	NHMD-155208	Brachierpeton amplystomus	ROI 4	35.3173	7.36555	16.1762	2.46142	204.452	6.60939	2587.73	49.9142	45.9154	69.4212	201.489
Amphibia	Temnospondyla	Saar-Nahe	NHMD-155208	Brachierpeton amplystomus	ROI 4	26.1531	9.39882	11.2807	1.6992	109.309	4.86652	1607.64	30.5595	33.2064	51.2521	137.955
Amphibia	Temnospondyla	Saar-Nahe	NHMD-155208	Brachierpeton amplystomus	ROI 4	12.2484	6.14356	1.37662	1.44945	90.4544	2.59231	1755.87	28.9167	19.9476	37.1967	132.595
Amphibia	Temnospondyla	Saar-Nahe	NHMD-155208	Brachierpeton amplystomus	ROI 4	22.2027	3.45676	0.646893	1.73678	101.854	2.45425	1906.37	30.2092	31.3144	40.7273	138.87
Amphibia	Temnospondyla	Saar-Nahe	NHMD-155208	Brachierpeton amplystomus	ROI 4	49.4856	2.86053	1.16225	3.3459	103.592	6.46541	1756.86	35.9182	35.7584	32.9536	145.084
Amphibia	Temnospondyla	Saar-Nahe	NHMD-155208	Brachierpeton amplystomus	ROI 4	48.8717	5.18818	24.5783	2.7694	214.161	5.24402	2597.76	49.0122	46.9642	68.7528	211.16
Amphibia	Temnospondyla	Saar-Nahe	NHMD-155208	Brachierpeton amplystomus	ROI 4	60.1905	8.20907	31.8439	2.87769	212.478	5.94172	2370.39	53.2317	42.2919	52.9976	200.307
Amphibia	Temnospondyla	Saar-Nahe	NHMD-155208	Brachierpeton amplystomus	ROI 4	52.5581	4.81285	16.5179	3.5334	131.669	5.57366	1749.66	37.6955	33.2388	45.3917	150.643
Amphibia	Temnospondyla	Saar-Nahe	NHMD-155208	Brachierpeton amplystomus	ROI 4	15.9886	9.7494	5.17009	1.37073	110.313	3.38256	1953.06	32.8926	35.5135	48.0691	141.025
Amphibia	Temnospondyla	Saar-Nahe	NHMD-155208	Brachierpeton amplystomus	ROI 4	17.4735	5.20877	3.33805	1.90161	129.972	2.48047	1980.23	34.494	31.6489	33.9589	135.726
Amphibia	Temnospondyla	Saar-Nahe	NHMD-155208	Brachierpeton amplystomus	ROI 2	121.563	2.39206	0.113105	8.14832	68.6473	5.50857	816.053	23.4156	21.3264	18.4253	81.3127
Amphibia	Temnospondyla	Saar-Nahe	NHMD-155208	Brachierpeton amplystomus	ROI 2	159.949	9.26293	0.185543	11.6961	97.3417	5.57082	1115.7	26.3803	31.8045	34.1949	108.908
Amphibia	Temnospondyla	Saar-Nahe	NHMD-155208	Brachierpeton amplystomus	ROI 2	162.249	5.44134	0.193456	11.5781	93.5069	5.97405	1020.17	27.7577	30.6618	36.2345	91.0455
Amphibia	Temnospondyla	Saar-Nahe	NHMD-155208	Brachierpeton amplystomus	ROI 2	163.883	3.98391	0.199032	12.2249	104.95	6.79747	1082.74	28.9223	28.7451	47.2168	83.6349
Amphibia	Temnospondyla	Saar-Nahe	NHMD-155208	Brachierpeton amplystomus	ROI 2	174.104	4.25623	0.214009	12.1359	110.926	7.41765	1316.66	26.0393	35.5101	45.5544	118.671
Amphibia	Temnospondyla	Saar-Nahe	NHMD-155208	Brachierpeton amplystomus	ROI 2	177.689	8.94346	0.267968	13.5669	129.762	8.28839	1379.62	29.2708	40.204	26.2858	123.115
Amphibia	Temnospondyla	Saar-Nahe	NHMD-155208	Brachierpeton amplystomus	ROI 2	209.623	6.84063	0.263282	15.8904	157.358	7.03618	1728.2	42.5146	40.3876	48.6247	145.756
Amphibia	Temnospondyla	Saar-Nahe	NHMD-155208	Brachierpeton amplystomus	ROI 2	84.749	3.2822	0.842688	5.57243	51.8627	5.53774	764.824	21.9223	17.8197	29.936	64.3104
Amphibia	Temnospondyla	Saar-Nahe	NHMD-155208	Brachierpeton amplystomus	ROI 2	103.039	5.52811	0.217925	6.7908	77.727	4.35684	973.108	22.0038	26.3793	34.7705	84.3016
Amphibia	Temnospondyla	Saar-Nahe	NHMD-155208	Brachierpeton amplystomus	ROI 2	88.644	3.16366	1.3152	6.06417	91.1348	4.51353	1053.04	23.7762	23.2567	22.4226	97.7652
Amphibia	Temnospondyla	Saar-Nahe	NHMD-155208	Brachierpeton amplystomus	ROI 2	150.322	6.78211	2.44058	10.7063	107.306	7.07645	1005.67	23.0651	26.3112	40.3113	71.5478
Amphibia	Temnospondyla	Saar-Nahe	NHMD-155208	Brachierpeton amplystomus	ROI 2	164.427	3.9383	0.279813	11.9274	83.9849	4.746	784.65	17.7372	18.8991	26.4577	60.2749
Amphibia	Temnospondyla	Saar-Nahe	NHMD-155208	Brachierpeton amplystomus	ROI 2	194.961	3.74123	0.142763	16.4069	123.145	5.71515	1346.31	26.3189	39.1542	31.792	105.157
Amphibia	Temnospondyla	Saar-Nahe	NHMD-155208	Brachierpeton amplystomus	ROI 2	171.422	4.11479	0.275783	13.3181	116.567	6.08724	1176.99	28.9776	26.6668	29.0293	98.2978
Amphibia	Temnospondyla	Saar-Nahe	NHMD-155208	Brachierpeton amplystomus	ROI 2	185.69	4.37289	0.210742	14.3634	116.334	7.45348	1333.1	28.6335	33.5191	39.2352	130.679
Amphibia	Temnospondyla	Saar-Nahe	NHMD-155208	Brachierpeton amplystomus	ROI 2	165.063	6.3912	0.171941	11.6964	100.963	6.67202	1081.21	24.0689	34.7925	36.1321	90.7882
Amphibia	Temnospondyla	Saar-Nahe	NHMD-155208	Brachierpeton amplystomus	ROI 2	178.354	6.26236	0.239597	13.5623	109.671	7.96177	1212.57	28.2392	15.0591	41.1999	125.125
Amphibia	Temnospondyla	Saar-Nahe	NHMD-155208	Brachierpeton amplystomus	ROI 2	205.688	6.36789	0.227082	16.3824	157.642	9.86693	1787.05	41.3989	33.5823	32.7212	138.671
Amphibia	Temnospondyla	Saar-Nahe	NHMD-155208	Brachierpeton amplystomus	ROI 2	187.609	8.68182	0.213662	15.7068	138.324	7.74257	1426.16	37.0385	31.791	48.6186	120.896
Amphibia	Temnospondyla	Saar-Nahe	NHMD-155208	Brachierpeton amplystomus	ROI 2	179.487	6.09201	0.208041	14.1625	132.581	14.2837	1484.83	31.3429	29.4203	42.8342	121.814
Amphibia	Temnospondyla	Saar-Nahe	NHMD-155208	Brachierpeton amplystomus	ROI 2	159.906	9.48818	0.250264	12.66	106.927	8.85743	1295.18	32.6221	38.3906	44.0706	120.828
Amphibia	Temnospondyla	Saar-Nahe	NHMD-155208	Brachierpeton amplystomus	ROI 2	180.566	4.32783	0.285321	15.8835	132.24	11.4221	1562.41	33.7434	34.7788	43.8196	134.636
Amphibia	Temnospondyla	Saar-Nahe	NHMD-155208	Brachierpeton amplystomus	ROI 2	191.695	6.35943	0.252773	15.25	128.994	7.24324	1270.3	28.7648	36.157	28.7141	125.798
Amphibia	Temnospondyla	Saar-Nahe	NHMD-155208	Brachierpeton amplystomus	ROI 2	203.208	4.65596	0.314083	16.6631	128.428	6.34675	1457.83	37.3219	43.3737	33.6299	114.249
Amphibia	Temnospondyla	Saar-Nahe	NHMD-155208	Brachierpeton amplystomus	ROI 2	183.187	9.15338	0.148317	14.4563	131.587	7.86976	1323.86	28.792	23.0308	45.3227	89.4677
Amphibia	Temnospondyla	Saar-Nahe	NHMD-155208	Brachierpeton amplystomus	ROI 2	246.953	3.90155	0.277136	19.5139	187.08	7.74228	1924.22	44.0059	29.0308	56.1827	164.903
Amphibia	Temnospondyla	Saar-Nahe	NHMD-155208	Brachierpeton amplystomus	ROI 2	182.029	3.91739	0.141791	15.2339	106.486	6.4697	1111.62	31.0717	29.1658	41.3748	91.3863
Amphibia	Temnospondyla	Saar-Nahe	NHMD-155208	Brachierpeton amplystomus	ROI 2	166.801	4.93028	0.223158	12.7185	85.8656	6.10073	883.14	17.6409	25.4053	29.8754	68.7646
Amphibia	Temnospondyla	Saar-Nahe	NHMD-155208	Brachierpeton amplystomus	ROI 2	175.653	6.00908	0.242494	12.0105	118.356	8.61165	1459.59	41.0071	39.1915	41.6981	115.125
Amphibia	Temnospondyla	Saar-Nahe	NHMD-155208	Brachierpeton amplystomus	ROI 2	171.918	6.24085	0.247574	11.4659	140.244	9.87176	1649.76	36.8938	33.8507	44.026	123.723
Amphibia	Temnospondyla	Saar-Nahe	NHMD-155208	Brachierpeton amplystomus	ROI 2	179.22	7.15291	0.354204	15.1441	123.856	12.3614	1519.81	39.403	31.8818	44.3249	106.294
Amphibia	Temnospondyla	Saar-Nahe	NHMD-155208	Brachierpeton amplystomus	ROI 2	131.886	7.82712	0.20899	10.8189	80.5033	28.3216	953.955	26.1483	22.0674	24.3614	80.9627
Amphibia	Temnospondyla	Saar-Nahe	NHMD-155208	Brachierpeton amplystomus	ROI 2	148.28	9.80652	0.232103	10.5724	110.175	36.2064	1285.44	35.523	33.4984	38.1218	111.008
Amphibia	Temnospondyla	Saar-Nahe	NHMD-155208	Brachierpeton amplystomus	ROI 2	186.04	7.76735	0.327094	13.6002	117.968	7.00059	1303.7	28.535	38.3757	50.838	125.888
Amphibia	Temnospondyla	Saar-Nahe	NHMD-155208	Brachierpeton amplystomus	ROI 2	200.308	2.62677	0.205383	15.9431	117.582	6.76608	1375.29	28.5912	37.3527	47.6161	107.88
Amphibia	Temnospondyla	Saar-Nahe	NHMD-155208	Brachierpeton amplystomus	ROI 2	169.813	4.83453	0.277916	13.3111	96.2758	4.73739	1149.52	28.7109	37.6222	46.5895	108.801
Amphibia	Temnospondyla	Saar-Nahe	NHMD-155208	Brachierpeton amplystomus	ROI 2	171.938	5.88149	0.248625	13.3454	112.914	5.11493	1099.56	25.3405	35.5636	34.7604	84.6601
Amphibia	Temnospondyla	Saar-Nahe	NHMD-155208	Brachierpeton amplystomus	ROI 2	192.28	5.48632	0.254739	14.6906	139.949	6.11416	1438.31	31.7613	41.9591	47.8579	138.454
Amphibia	Temnospondyla	Saar-Nahe	NHMD-155208	Brachierpeton amplystomus	ROI 2	185.859	4.75912	0.139941	13.3447	138.108	8.5106	1484.31	50.9509	39.5798	56.5177	97.9956
Amphibia	Temnospondyla	Saar-Nahe	NHMD-155208	Brachierpeton amplystomus	ROI 2	149.653	2.40751	0.156325	8.50084	92.7421	7.14195	1355.63	45.5874	32.9279	35.3312	128.373
Amphibia	Temnospondyla	Saar-Nahe	NHMD-155208	Brachierpeton amplystomus	ROI 2	128.867	5.53133	0.244627	8.34235	87.4899	15.6667	1018.64	34.029	39.6106	40.9766	99.2093
Amphibia	Temnospondyla	Saar-Nahe	NHMD-155208	Brachierpeton amplystomus	ROI 2	138.456	5.79294	0.277754	10.4381	95.9536	34.1347	1125.93	32.3654	34.9145	41.591	94.3034
Amphibia	Temnospondyla	Saar-Nahe	NHMD-155208	Brachierpeton amplystomus	ROI 2	141.961	4.65905	0.173393	10.8812	77.8593	32.0799	1103.47	26.4567	28.707	54.6558	99.5861
Amphibia	Temnospondyla	Saar-Nahe	NHMD-155208	Brachierpeton amplystomus	ROI 2	178.896	16.2419	0.273609	14.0115	144.368	26.8931	1437.89	36.7256	31.0652	52.5601	119.003
Amphibia	Temnospondyla	Saar-Nahe	NHMD-155208	Brachierpeton amplystomus	ROI 2	152.446	4.07036	0.117788	11.4514	95.3195	4.12321	1090.66	24.868	39.1309	24.5182	87.8748
Amphibia	Temnospondyla	Saar-Nahe	NHMD-155208	Brachierpeton amplystomus	ROI 2	146.061	3.16516	0.188577	9.22953	97.3285	6.36949	1208.75	33.6717	31.6063	23.3624	119.371
Amphibia	Temnospondyla	Saar-Nahe	NHMD-155208	Brachierpeton amplystomus	ROI 2	211.043	4.29501	0.229564	14.8242	164.465	7.67289	1834.52	42.6263	32.8176	57.0324	176.088
Amphibia	Temnospondyla	Saar-Nahe	NHMD-155208	Brachierpeton amplystomus	ROI 2	152.282	4.01497	0.15642	11.9215	104.773	6.24551	1314.47	34.6966	30.8222	39.6379	96.3387
Amphibia	Temnospondyla	Saar-Nahe	NHMD-155208	Brachierpeton amplystomus	ROI 2	184.107	3.19588	0.173354	14.3844	118.454	6.2794	1315.53	32.8328	31.5971	47.2238	113.575
Amphibia	Temnospondyla	Saar-Nahe	NHMD-155208	Brachierpeton amplystomus	ROI 2	199.505	4.25511	0.223763	14.2239	147.261	9.47342	1357.54	36.2612	29.7823	46.6968	111.649
Amphibia	Temnospondyla	Saar-Nahe	NHMD-155208	Brachierpeton amplystomus	ROI 2	175.085	3.98079	0.183832	12.5455	148.146	11.8755	1673.68	44.2126	30.8111	32.1654	156.264
Amphibia	Temnospondyla	Saar-Nahe	NHMD-155208	Brachierpeton amplystomus	ROI 2	134.504	4.74756	0.104555	8.41473	97.1332	6.2973	1249.88	30.2438	27.3372	33.9135	100.07
Amphibia	Temnospondyla	Saar-Nahe	NHMD-155208	Brachierpeton amplystomus	ROI 2	152.91	3.28179	0.178271	10.1347	102.789	9.28532	1368.35	31.1819	29.879	33.3436	91.8896
Amphibia	Temnospondyla	Saar-Nahe	NHMD-155208	Brachierpeton amplystomus	ROI 2	168.839	3.92144	0.218266	12.4897	154.552	12.2779	1758.65	40.5875	44.9962	55.3102	129.321
Amphibia	Temnospondyla	Saar-Nahe	NHMD-155208	Brachierpeton amplystomus	ROI 2	133.555	16.3051	0.877465	9.206	115.217	16.821	1299.44	34.2256	21.4175	43.1759	108.392
Amphibia	Temnospondyla	Saar-Nahe	NHMD-155208	Brachierpeton amplystomus	ROI 3	71.0262	0.337684	0.0676041	7.69433	45.054	48.2986	424.865	12.553	17.9959	22.17	61.9252
Amphibia	Temnospondyla	Saar-Nahe	NHMD-155208	Brachierpeton amplystomus	ROI 3	73.0944	1.48078	0.203586	7.45666	40.1381	69.1804	407.489	15.5793	29.104	34.3935	43.9679
Amphibia	Temnospondyla	Saar-Nahe	NHMD-155208	Brachierpeton amplystomus	ROI 3	66.3288	0.556978	0.067258	6.90167	42.0219	72.3861	356.381	11.8075	24.8663	28.0719	49.5871
Amphibia	Temnospondyla	Saar-Nahe	NHMD-155208	Brachierpeton amplystomus	ROI 3	88.1512	1.2043	0.0891459	7.73592	44.7603	78.6274	488.256	18.1399	33.6178	35.939	44.631
Amphibia	Temnospondyla	Saar-Nahe	NHMD-155208	Brachierpeton amplystomus	ROI 3	94.3645	0.985336	0.103024	9.47904	52.5242	97.8179	629.29	22.4689	31.081	52.2139	46.9546
Amphibia	Temnospondyla	Saar-Nahe	NHMD-155208	Brachierpeton amplystomus	ROI 3	98.9938	1.48712	0.0909371	9.91206	70.831	98.9967	604.123	20.8767	38.45	32.4713	61.227
Amphibia	Temnospondyla	Saar-Nahe	NHMD-155208	Brachierpeton amplystomus	ROI 3	140.203	0.892232	0.163146	11.1348	105.794	69.525	1135.62	34.0042	43.1746	39.1664	101.098
Amphibia	Temnospondyla	Saar-Nahe	NHMD-155208	Brachierpeton amplystomus	ROI 3	153.239	1.15883	0.208319	14.3235	117.38	110.938	1474.43	41.7192	39.001	69.6373	131.306
Amphibia	Temnospondyla	Saar-Nahe	NHMD-155208	Brachierpeton amplystomus	ROI 3	109.121	0.803495	0.0991911	7.55003	83.6983	12.3876	1233.46	41.9851	28.0544	24.0884	109.88
Amphibia	Temnospondyla	Saar-Nahe	NHMD-155208	Brachierpeton amplystomus	ROI 3	113.971	1.94565	0.178384	10.0537	89.6218	75.8984	1222.16	48.7527	26.6946	55.9667	109.692
Amphibia	Temnospondyla	Saar-Nahe	NHMD-155208	Brachierpeton amplystomus	ROI 3	112.779	2.59105	0.19817	9.72027	96.136	55.7616	1208.63	42.1067	32.8608	54.4916	139.322
Amphibia	Temnospondyla	Saar-Nahe	NHMD-155208	Brachierpeton amplystomus	ROI 3	75.8442	0.534231	0.0557832	6.29467	36.6782	57.223	399.591	14.4071	23.0398	29.2814	37.8333
Amphibia	Temnospondyla	Saar-Nahe	NHMD-155208	Brachierpeton amplystomus	ROI 3	73.296	0.560203	0.091523	6.71638	51.2818	64.3264	385.615	10.5056	27.0111	26.2177	39.2948
Amphibia	Temnospondyla	Saar-Nahe	NHMD-155208	Brachierpeton amplystomus	ROI 3	76.513	0.43858	0.0320435	7.74992	41.4088	76.1291	437.051	12.1839	34.2377	26.3902	34.9895
Amphibia	Temnospondyla	Saar-Nahe	NHMD-155208	Brachierpeton amplystomus	ROI 3	83.1901	1.30832	0.0969072	8.22809	49.7489	74.6793	535.55	15.9902	27.4084	48.0907	50.6079
Amphibia	Temnospondyla	Saar-Nahe	NHMD-155208	Brachierpeton amplystomus	ROI 3	99.8707	1.6066	0.0986002	9.25976	57.5998	74.0581	662.785	21.457	24.7887	45.8076	53.0524
Amphibia	Temnospondyla	Saar-Nahe	NHMD-155208	Brachierpeton amplystomus	ROI 3	88.7589	0.764553	0.0684281	7.47743	57.574	55.5772	606.337	16.8643	33.3946	29.5803	67.2663
Amphibia	Temnospondyla	Saar-Nahe	NHMD-155208	Brachierpeton amplystomus	ROI 3	118.989	1.66487	0.154867	10.7046	72.909	77.2343	746.842	19.6984	29.4639	41.3657	68.3572
Amphibia	Temnospondyla	Saar-Nahe	NHMD-155208	Brachierpeton amplystomus	ROI 3	147.34	1.43958	0.174113	12.7675	96.7813	98.0663	1134.25	30.7283	47.0562	54.049	130.605
Amphibia	Temnospondyla	Saar-Nahe	NHMD-155208	Brachierpeton amplystomus	ROI 3	145.307	1.02549	0.22063	15.3952	111.858	128.497	1259.09	36.2153	63.2334	86.1004	107.259
Amphibia	Temnospondyla	Saar-Nahe	NHMD-155208	Brachierpeton amplystomus	ROI 3	86.2522	0.521786	0.0644142	5.94569	63.2854	31.1103	806.091	21.0263	29.3518	32.646	82.5685
Amphibia	Temnospondyla	Saar-Nahe	NHMD-155208	Brachierpeton amplystomus	ROI 3	123.696	0.755812	0.131064	9.55091	98.7926	17.5367	1504.69	48.5302	32.9503	39.6407	112.403
Amphibia	Temnospondyla	Saar-Nahe	NHMD-155208	Brachierpeton amplystomus	ROI 3	70.0234	0.363088	0.0237781	6.40345	34.2353	50.947	413.015	11.8274	15.9412	23.0979	43.6499
Amphibia	Temnospondyla	Saar-Nahe	NHMD-155208	Brachierpeton amplystomus	ROI 3	70.1464	0.699502	0.0673609	7.27924	41.525	64.9545	377.423	13.6449	24.9043	35.1436	40.6333
Amphibia	Temnospondyla	Saar-Nahe	NHMD-155208	Brachierpeton amplystomus	ROI 3	84.4012	0.996627	0.0689265	8.92977	45.3611	85.5855	451.353	19.5469	31.5991	31.8506	41.5777
Amphibia	Temnospondyla	Saar-Nahe	NHMD-155208	Brachierpeton amplystomus	ROI 3	90.886	1.44149	0.106151	8.73988	50.3027	80.3823	592.481	15.6996	24.6343	38.2801	75.9816
Amphibia	Temnospondyla	Saar-Nahe	NHMD-155208	Brachierpeton amplystomus	ROI 3	96.8645	1.17772	0.167508	9.43967	53.2302	70.3974	665.308	23.4483	28.7598	35.2005	72.9304
Amphibia	Temnospondyla	Saar-Nahe	NHMD-155208	Brachierpeton amplystomus	ROI 3	117.489	1.22293	0.0870652	9.21655	86.3102	52.8866	830.992	21.1776	28.1427	32.5691	64.5608
Amphibia	Temnospondyla	Saar-Nahe	NHMD-155208	Brachierpeton amplystomus	ROI 3	127.239	1.1806	0.184493	10.2706	81.9458	50.4494	964.784	31.0441	32.6788	24.4385	90.7742
Amphibia	Temnospondyla	Saar-Nahe	NHMD-155208	Brachierpeton amplystomus	ROI 3	155.387	1.66471	0.120572	10.8135	101.842	29.3612	1258.71	36.8244	31.3952	53.4692	130.839
Amphibia	Temnospondyla	Saar-Nahe	NHMD-155208	Brachierpeton amplystomus	ROI 3	137.382	3.17877	0.184241	12.5235	103.154	83.2016	993.556	29.0176	46.3194	57.5458	89.5037
Amphibia	Temnospondyla	Saar-Nahe	NHMD-155208	Brachierpeton amplystomus	ROI 3	147.787	4.1113	0.18311	13.9096	91.3786	110.98	1026.6	36.0319	59.1879	58.5542	91.0721
Amphibia	Temnospondyla	Saar-Nahe	NHMD-155208	Brachierpeton amplystomus	ROI 3	148.578	0.762215	0.172706	12.1089	95.999	71.9432	1209.06	31.7189	34.7355	42.6708	121.35
Amphibia	Temnospondyla	Saar-Nahe	NHMD-155209	Brachierpeton amplystomus	ROI 5	60.2284	1.51627	0.132587	3.93314	55.2259	5.53947	603.294	18.8003	17.647	28.6576	59.2438
Amphibia	Temnospondyla	Saar-Nahe	NHMD-155210	Brachierpeton amplystomus	ROI 5	88.8437	0.849596	0.102204	7.15261	58.4746	49.4778	928.244	29.0944	25.6946	29.007	74.5293
Amphibia	Temnospondyla	Saar-Nahe	NHMD-155211	Brachierpeton amplystomus	ROI 5	101.106	0.441821	0.102978	7.10079	78.1676	23.2294	1171.93	33.8065	21.7469	44.8838	87.6093
Amphibia	Temnospondyla	Saar-Nahe	NHMD-155212	Brachierpeton amplystomus	ROI 5	109.901	0.728012	0.121126	8.81219	97.0073	46.1599	1156.94	41.711	29.4019	42.337	93.5949
Amphibia	Temnospondyla	Saar-Nahe	NHMD-155213	Brachierpeton amplystomus	ROI 5	101.406	0.987839	0.126888	7.03502	82.3129	24.653	1006.74	37.3523	26.7553	33.1916	104.158
Amphibia	Temnospondyla	Saar-Nahe	NHMD-155214	Brachierpeton amplystomus	ROI 5	160.248	0.89283	0.19543	11.0399	111.936	13.6337	1629.49	45.8624	32.7548	51.7243	105.564
Amphibia	Temnospondyla	Saar-Nahe	NHMD-155215	Brachierpeton amplystomus	ROI 5	114.689	0.600341	0.197294	8.70521	92.1438	37.4472	1351.81	47.2206	26.3834	39.3582	119.574
Amphibia	Temnospondyla	Saar-Nahe	NHMD-155216	Brachierpeton amplystomus	ROI 5	89.2768	1.17045	0.235902	5.74041	58.8887	5.2253	811.054	22.7183	21.1093	22.2905	57.7062
Amphibia	Temnospondyla	Saar-Nahe	NHMD-155217	Brachierpeton amplystomus	ROI 5	134.545	0.475579	0.127694	9.72505	108.503	8.40444	1593.55	44.217	33.1732	32.3586	142.263
Amphibia	Temnospondyla	Saar-Nahe	NHMD-155218	Brachierpeton amplystomus	ROI 5	86.9406	0.544468	0.0771564	6.58246	67.2858	26.7081	926.53	30.7647	33.6905	26.7553	75.5742
Amphibia	Temnospondyla	Saar-Nahe	NHMD-155219	Brachierpeton amplystomus	ROI 5	96.1162	1.2084	0.15091	9.0168	80.1438	81.5796	1162.01	34.645	34.7782	49.9268	95.5273
Amphibia	Temnospondyla	Saar-Nahe	NHMD-155220	Brachierpeton amplystomus	ROI 5	114.552	0.958652	0.165654	10.0981	93.237	77.4723	1189.14	36.8108	33.1036	62.4286	88.7277
Amphibia	Temnospondyla	Saar-Nahe	NHMD-155221	Brachierpeton amplystomus	ROI 5	139.414	1.03471	0.16292	9.31029	112.327	29.6596	1459.04	49.9515	33.4141	41.2852	127.012
Amphibia	Temnospondyla	Saar-Nahe	NHMD-155222	Brachierpeton amplystomus	ROI 5	101.241	0.618383	0.0908663	7.2901	63.1718	31.9758	1023.56	34.1353	22.8444	26.1661	97.2593
Amphibia	Temnospondyla	Saar-Nahe	NHMD-155223	Brachierpeton amplystomus	ROI 5	129.409	0.768547	0.184861	10.5967	92.5424	63.573	1406.1	34.7903	35.6671	64.276	111.031
Amphibia	Temnospondyla	Saar-Nahe	NHMD-155224	Brachierpeton amplystomus	ROI 5	61.4888	1.41148	8.26734	3.20922	66.2401	10.5059	604.962	19.0438	13.0658	28.3656	48.5875
Amphibia	Temnospondyla	Saar-Nahe	NHMD-155208	Brachierpeton amplystomus	sediment	163.326	0.575613	0.135343	9.79538	139.735	6.94605	1614.35	67.1539	34.0262	43.1479	132.655
Amphibia	Temnospondyla	Saar-Nahe	NHMD-155208	Brachierpeton amplystomus	sediment	153.2	0.542273	0.182002	11.1049	117.214	17.2357	1558.08	50.4875	32.6832	48.3169	125.084
Amphibia	Temnospondyla	Saar-Nahe	NHMD-155208	Brachierpeton amplystomus	sediment	140.809	0.449914	0.145649	8.24442	107.986	6.45029	1571.87	44.7468	37.6941	37.9941	146.43
Amphibia	Temnospondyla	Saar-Nahe	NHMD-155208	Brachierpeton amplystomus	sediment	145.461	0.595841	0.184929	8.80803	132.774	5.80369	1567.98	57.2645	30.274	33.7844	155.174
Amphibia	Temnospondyla	Saar-Nahe	NHMD-155208	Brachierpeton amplystomus	sediment	199.857	0.792766	0.216546	13.1821	210.753	27.2263	2464.39	73.7762	59.0742	58.3768	183.739
Amphibia	Temnospondyla	Saar-Nahe	NHMD-155208	Brachierpeton amplystomus	sediment	192.182	0.743963	0.258943	11.7069	237.052	8.40757	2754.9	81.4733	53.4749	66.7898	212.501
Amphibia	Temnospondyla	Saar-Nahe	NHMD-155208	Brachierpeton amplystomus	sediment	144.586	0.531045	0.133945	9.3162	122.993	6.93567	1699.59	56.5407	26.0707	43.797	137.849
Amphibia	Temnospondyla	Saar-Nahe	NHMD-155208	Brachierpeton amplystomus	sediment	144.94	0.56693	0.0946013	8.98379	119.358	6.59694	1597.71	47.8781	29.1887	42.497	115.956
Amphibia	Temnospondyla	Saar-Nahe	NHMD-155208	Brachierpeton amplystomus	sediment	159.951	0.595122	0.152806	8.49228	137.261	6.26382	1872.71	57.3812	42.8069	50.8921	150.895
Amphibia	Temnospondyla	Saar-Nahe	NHMD-155208	Brachierpeton amplystomus	sediment	147.935	0.401722	0.188333	9.00857	108.504	6.01939	1497.37	46.6754	36.5871	52.0635	117.048
Amphibia	Temnospondyla	Saar-Nahe	NHMD-155208	Brachierpeton amplystomus	sediment	143.113	0.690889	0.120235	9.10394	122.841	9.45473	1515.83	55.2054	31.3074	27.2039	97.8552
Amphibia	Temnospondyla	Saar-Nahe	NHMD-155208	Brachierpeton amplystomus	sediment	223.177	0.974075	0.326927	14.9215	265.044	9.6919	2880.06	91.3697	41.6913	81.645	208.747
Amphibia	Temnospondyla	Saar-Nahe	NHMD-155208	Brachierpeton amplystomus	sediment	174.691	0.482078	0.19326	11.8876	179.491	9.44885	2266.03	62.4237	55.3662	53.5291	179.235
Amphibia	Temnospondyla	Saar-Nahe	NHMD-155208	Brachierpeton amplystomus	sediment	154.935	0.672878	0.111843	10.0939	101.126	9.71577	1394.47	58.512	38.9327	33.7922	120.9
Amphibia	Temnospondyla	Saar-Nahe	NHMD-155208	Brachierpeton amplystomus	sediment	146.068	0.528604	0.18064	8.60942	117.555	6.7816	1604.27	48.6286	30.276	27.2473	119.247
Amphibia	Temnospondyla	Saar-Nahe	NHMD-155208	Brachierpeton amplystomus	sediment	141.471	0.811297	0.106782	9.27534	113.72	5.582	1516.9	47.0674	32.2148	38.9654	120.046
Amphibia	Temnospondyla	Saar-Nahe	NHMD-155208	Brachierpeton amplystomus	sediment	187.29	0.50812	0.218291	12.4967	212.533	7.5583	2354.7	66.0352	42.303	49.5543	205.542
Amphibia	Temnospondyla	Saar-Nahe	NHMD-155208	Brachierpeton amplystomus	sediment	165.159	0.519596	0.179875	10.4978	149.114	6.79294	1850.68	52.6253	33.0891	46.6934	153.297
Amphibia	Temnospondyla	Saar-Nahe	NHMD-155208	Brachierpeton amplystomus	sediment	186.38	0.625244	0.180516	12.4939	166.807	7.11578	2156.45	66.5655	41.9791	57.18	173.115
Amphibia	Temnospondyla	Saar-Nahe	NHMD-155208	Brachierpeton amplystomus	sediment	205.443	0.718049	0.224931	13.8424	193.076	11.2809	2376.5	77.4572	43.8544	53.5094	167.372
Amphibia	Temnospondyla	Saar-Nahe	NHMD-155208	Brachierpeton amplystomus	sediment	109.341	0.496344	0.0781519	6.49806	76.3092	6.36879	1084.59	42.4932	26.8866	28.1429	78.1116
Amphibia	Temnospondyla	Saar-Nahe	NHMD-155208	Brachierpeton amplystomus	sediment	168.776	0.677565	0.21972	10.696	125.71	7.17863	1818.25	60.5301	34.2481	43.4293	145.204
Amphibia	Temnospondyla	Saar-Nahe	NHMD-155208	Brachierpeton amplystomus	sediment	136.134	0.433391	0.134918	8.65668	95.5341	5.21054	1242.59	48.1541	19.0795	22.4366	123.302
Amphibia	Temnospondyla	Saar-Nahe	NHMD-155208	Brachierpeton amplystomus	sediment	181.546	0.613641	0.198077	12.1387	201.46	8.56901	2148.33	71.8269	56.5884	57.0388	188.076
Amphibia	Temnospondyla	Saar-Nahe	NHMD-155208	Brachierpeton amplystomus	sediment	177.656	0.558389	0.191873	11.9172	171.252	6.97241	2078.66	58.9027	53.8472	62.191	167.78
Amphibia	Temnospondyla	Saar-Nahe	NHMD-155208	Brachierpeton amplystomus	sediment	232.378	0.829569	0.304604	14.5724	257.477	12.1019	2876.63	102.162	51.4517	71.1584	207.88
Amphibia	Temnospondyla	Saar-Nahe	NHMD-155208	Brachierpeton amplystomus	sediment	113.624	0.60027	0.0661226	6.95404	62.623	4.7551	1008.19	34.8665	16.6236	28.2757	84.7585
Amphibia	Temnospondyla	Saar-Nahe	NHMD-155208	Brachierpeton amplystomus	sediment	117.54	0.427547	0.0707085	7.6196	77.1638	5.14028	1214.07	36.285	19.8679	29.5121	82.1459
Amphibia	Temnospondyla	Saar-Nahe	NHMD-155208	Brachierpeton amplystomus	sediment	170.269	0.552719	0.15459	10.637	152.624	7.15259	1924.12	71.74	47.7484	47.0091	139.236
Amphibia	Temnospondyla	Saar-Nahe	NHMD-155208	Brachierpeton amplystomus	sediment	128.169	0.391329	0.108408	8.11037	99.7921	5.98213	1128.77	38.0494	27.2546	29.5847	87.0988
Amphibia	Temnospondyla	Saar-Nahe	NHMD-155208	Brachierpeton amplystomus	sediment	185.907	0.574665	0.194002	13.0477	161.012	6.92159	2176.71	71.9852	48.7733	46.8749	159.36
Amphibia	Temnospondyla	Saar-Nahe	NHMD-155208	Brachierpeton amplystomus	sediment	178.61	0.557342	0.231598	11.2989	167.146	6.95934	2056.64	62.6265	40.3097	46.2736	172.54
Amphibia	Temnospondyla	Saar-Nahe	NHMD-155208	Brachierpeton amplystomus	sediment	192.945	0.521255	0.210395	12.4271	203.389	8.12142	2444.55	73.239	49.445	44.0433	199.772
Amphibia	Temnospondyla	Saar-Nahe	NHMD-155208	Brachierpeton amplystomus	sediment	135.948	0.399996	0.183262	8.77249	93.5524	7.32543	1673.48	44.518	41.7873	35.6399	139.207
Amphibia	Temnospondyla	Saar-Nahe	NHMD-155208	Brachierpeton amplystomus	sediment	119.193	0.279307	0.116658	7.69681	100.896	6.27346	1344	42.3244	28.2811	48.5662	94.9441
Amphibia	Temnospondyla	Saar-Nahe	NHMD-155208	Brachierpeton amplystomus	sediment	164.216	0.533395	0.176812	11.1457	139.597	6.71862	2154.28	74.0791	40.0065	56.0068	146.06
Amphibia	Temnospondyla	Saar-Nahe	NHMD-155208	Brachierpeton amplystomus	sediment	140.711	0.412139	0.145832	8.65203	104.477	5.4226	1551.95	47.2645	30.193	45.65	141.727
Amphibia	Temnospondyla	Saar-Nahe	NHMD-155208	Brachierpeton amplystomus	sediment	146.947	0.538658	0.137744	8.61651	103.022	5.87	1575.31	55.092	34.6297	54.5395	109.536
Amphibia	Temnospondyla	Saar-Nahe	NHMD-155208	Brachierpeton amplystomus	sediment	161.902	0.511568	0.167294	11.1914	143.398	7.25437	1882.33	55.3353	35.4179	49.0873	150.487
Amphibia	Temnospondyla	Saar-Nahe	NHMD-155208	Brachierpeton amplystomus	sediment	183.304	0.594074	0.202768	11.4776	173.57	8.06494	2185.76	66.2044	43.0473	50.2409	172.849
Amphibia	Temnospondyla	Saar-Nahe	NHMD-155208	Brachierpeton amplystomus	sediment	152.125	0.496287	0.200317	10.3529	136.292	6.30964	1880.53	56.9844	36.1285	44.1407	160.432
Amphibia	Temnospondyla	Saar-Nahe	NHMD-155208	Brachierpeton amplystomus	sediment	172.327	0.601968	0.15898	11.1124	156.976	8.84513	1936.89	66.4053	29.9765	58.1919	135.858
Amphibia	Temnospondyla	Saar-Nahe	NHMD-155208	Brachierpeton amplystomus	sediment	164.617	0.655703	0.164499	9.99773	170.628	6.94701	2179.33	62.2603	42.4737	46.1916	167.169
Amphibia	Temnospondyla	Saar-Nahe	NHMD-155208	Brachierpeton amplystomus	sediment	147.152	0.527515	0.158808	9.7181	133.117	6.88957	1652.48	57.8893	35.609	46.7689	138.563
Amphibia	Temnospondyla	Saar-Nahe	NHMD-155208	Brachierpeton amplystomus	sediment	139.449	0.559269	0.123017	9.168	109.935	5.00136	1383.31	46.2573	21.3291	32.2482	138.555
Amphibia	Temnospondyla	Saar-Nahe	NHMD-155208	Brachierpeton amplystomus	sediment	186.848	0.641845	0.19747	11.2239	166.521	9.1165	2044.23	72.8945	34.9772	40.942	170.454
Amphibia	Temnospondyla	Saar-Nahe	NHMD-155208	Brachierpeton amplystomus	sediment	155.127	0.371575	0.183785	9.38978	128.277	6.5267	1949.7	52.9911	33.0033	60.9876	169.519
Amphibia	Temnospondyla	Saar-Nahe	NHMD-155208	Brachierpeton amplystomus	sediment	162.443	0.515056	0.15221	9.57808	152.122	7.10424	1745.72	58.9045	36.0799	41.8772	156.913
Amphibia	Temnospondyla	Saar-Nahe	NHMD-155208	Brachierpeton amplystomus	sediment	158.381	0.381163	0.157451	9.92526	130.072	6.33707	1795.19	63.2565	21.9912	44.3325	147.84
Amphibia	Anura	Orsberg	NHMB-MB.Am. 908	Eopelobates sp.	ROI 1	546.528	3.24278	0.400128	11.0596	10.7892	65.6264	223.989	507.195	34.4643	85.1681	166.633
Amphibia	Anura	Orsberg	NHMB-MB.Am. 908	Eopelobates sp.	ROI 1	436.963	1.61827	0.499198	15.7691	11.6415	89.8723	126.794	278.421	34.398	85.0042	124.735
Amphibia	Anura	Orsberg	NHMB-MB.Am. 908	Eopelobates sp.	ROI 1	408.151	0.924443	0.299427	9.45855	9.60133	74.6168	113.412	253.032	11.4625	16.9956	83.1309
Amphibia	Anura	Orsberg	NHMB-MB.Am. 908	Eopelobates sp.	ROI 1	397.307	1.61256	0.298462	4.71404	5.80024	68.3049	103.072	151.33	22.8511	16.9409	41.4316
Amphibia	Anura	Orsberg	NHMB-MB.Am. 908	Eopelobates sp.	ROI 1	634.686	1.85623	0.701436	14.2441	13.4368	100.903	73.6758	177.826	34.524	51.1893	250.383
Amphibia	Anura	Orsberg	NHMB-MB.Am. 908	Eopelobates sp.	ROI 1	457.27	1.61072	0.596242	14.1259	11.0078	68.2268	99.6332	201.543	45.6499	50.7645	165.537
Amphibia	Anura	Orsberg	NHMB-MB.Am. 908	Eopelobates sp.	ROI 1	492.938	1.86619	0.906686	13.7902	15.8583	90.6855	175.077	280.94	69.4184	17.1547	209.772
Amphibia	Anura	Orsberg	NHMB-MB.Am. 908	Eopelobates sp.	ROI 1	517.771	2.31621	1.30038	8.9528	13.1216	169.403	137.064	304.309	22.9756	51.0995	124.972
Amphibia	Anura	Orsberg	NHMB-MB.Am. 908	Eopelobates sp.	ROI 1	446.091	1.16127	0.702119	8.97726	11.4031	64.2736	93.8604	228.855	46.0767	51.2391	125.313
Amphibia	Anura	Orsberg	NHMB-MB.Am. 908	Eopelobates sp.	ROI 1	495.802	1.37386	0.988877	9.37124	5.47701	72.4193	82.6217	376.045	11.3567	117.871	41.1818
Amphibia	Anura	Orsberg	NHMB-MB.Am. 908	Eopelobates sp.	ROI 1	438.579	2.08436	0.60011	9.47839	10.7877	71.7214	56.8251	278.919	11.4865	102.188	166.611
Amphibia	Anura	Orsberg	NHMB-MB.Am. 908	Eopelobates sp.	ROI 1	591.59	0.929897	1.00398	15.8573	8.19465	131.733	107.371	356.335	57.6506	51.2877	41.8107
Amphibia	Anura	Orsberg	NHMB-MB.Am. 908	Eopelobates sp.	ROI 1	460.475	1.85037	0.399557	8.94026	11.6473	94.4891	83.4585	354.53	34.4151	68.0372	41.5989
Amphibia	Anura	Orsberg	NHMB-MB.Am. 908	Eopelobates sp.	ROI 1	495.011	2.32278	1.10344	17.4282	11.4043	110.195	184.388	305.172	11.5204	102.489	125.326
Amphibia	Anura	Orsberg	NHMB-MB.Am. 908	Eopelobates sp.	ROI 1	486.176	1.39349	0.802401	13.7296	12.5724	108.65	157.547	279.705	0	136.634	167.08
Amphibia	Anura	Orsberg	NHMB-MB.Am. 908	Eopelobates sp.	ROI 1	498.031	1.86327	0.905268	9.00256	12.3149	85.9397	60.5089	255	69.3099	119.895	83.7775
Amphibia	Anura	Orsberg	NHMB-MB.Am. 908	Eopelobates sp.	ROI 1	369.592	1.13542	0.784558	7.22845	7.71874	73.3166	62.2731	198.898	22.5255	16.6995	81.6822
Amphibia	Anura	Orsberg	NHMB-MB.Am. 908	Eopelobates sp.	ROI 1	458.041	1.15141	0.397804	8.90104	7.24765	78.9012	86.4161	201.7	11.4214	33.8694	124.249
Amphibia	Anura	Orsberg	NHMB-MB.Am. 908	Eopelobates sp.	ROI 1	451.887	1.1484	0.396764	12.0111	10.4093	110.476	132.6	352.052	11.3915	50.6713	206.541
Amphibia	Anura	Orsberg	NHMB-MB.Am. 908	Eopelobates sp.	ROI 1	629.624	3.95199	0.301188	12.6856	14.633	107.223	150.988	279.973	23.0598	85.4781	167.24
Amphibia	Anura	Orsberg	NHMB-MB.Am. 908	Eopelobates sp.	ROI 1	412.752	2.79605	0.30188	7.41692	9.38666	81.3692	87.4376	229.595	34.6692	17.1349	125.718
Amphibia	Anura	Orsberg	NHMB-MB.Am. 908	Eopelobates sp.	ROI 1	422.745	1.83109	0.691938	10.9287	12.9667	98.0287	194.909	275.656	22.7043	100.992	41.1653
Amphibia	Anura	Orsberg	NHMB-MB.Am. 908	Eopelobates sp.	ROI 1	480.192	3.67655	0.893125	12.539	14.1747	113.554	225.523	251.58	34.1901	101.388	123.981
Amphibia	Anura	Orsberg	NHMB-MB.Am. 908	Eopelobates sp.	ROI 1	499.807	2.29683	0.396769	4.17782	10.9878	78.6959	142.547	377.203	11.3917	50.6719	247.852
Amphibia	Anura	Orsberg	NHMB-MB.Am. 908	Eopelobates sp.	ROI 1	567.6	1.84838	0.898038	11.032	9.30785	126.358	73.3646	151.778	11.4594	118.937	83.1084
Amphibia	Anura	Orsberg	NHMB-MB.Am. 908	Eopelobates sp.	ROI 1	458.296	0.919147	0.893135	10.9718	8.09991	115.069	79.5972	276.741	45.5873	84.4914	0
Amphibia	Anura	Orsberg	NHMB-MB.Am. 908	Eopelobates sp.	ROI 1	459.275	1.14932	0.893432	12.0207	9.83887	74.214	142.659	327.166	22.8012	84.5194	41.3411
Amphibia	Anura	Orsberg	NHMB-MB.Am. 908	Eopelobates sp.	ROI 1	499.198	2.31507	0.399921	13.6858	9.03491	89.999	167.069	253.467	68.893	68.0993	249.821
Amphibia	Anura	Orsberg	NHMB-MB.Am. 908	Eopelobates sp.	ROI 1	433.139	0.914024	0.394736	10.391	8.05476	85.8209	59.3651	275.198	33.9999	16.8041	82.194
Amphibia	Anura	Orsberg	NHMB-MB.Am. 908	Eopelobates sp.	ROI 1	354.866	0.919916	0.595921	10.9809	15.3448	100.012	169.285	151.076	57.0317	67.6496	82.7238
Amphibia	Anura	Orsberg	NHMB-MB.Am. 908	Eopelobates sp.	ROI 1	417.809	1.61015	1.68875	7.84495	13.3205	156.108	248.994	226.655	68.4505	135.324	82.7388
Amphibia	Anura	Orsberg	NHMB-MB.Am. 908	Eopelobates sp.	ROI 1	511.003	3.23676	0.199693	9.46208	9.31385	103.589	70.075	253.127	22.9335	17.002	83.1619
Amphibia	Anura	Orsberg	NHMB-MB.Am. 908	Eopelobates sp.	ROI 1	545.004	0.91763	0.891661	15.1265	11.841	136.041	125.821	175.817	34.134	67.4815	330.073
Amphibia	Anura	Orsberg	NHMB-MB.Am. 908	Eopelobates sp.	ROI 1	500.152	3.23113	0.39869	9.44561	10.7504	130.781	136.575	303.223	68.6808	0	249.052
Amphibia	Anura	Orsberg	NHMB-MB.Am. 908	Eopelobates sp.	ROI 1	413.786	1.5994	0.098675	7.79257	6.90345	88.824	79.1463	125.079	33.9968	50.4076	82.1864
Amphibia	Anura	Orsberg	NHMB-MB.Am. 908	Eopelobates sp.	ROI 1	422.316	0.689316	0.396923	9.92619	9.54571	75.6986	169.133	201.253	45.5844	84.486	165.299
Amphibia	Anura	Orsberg	NHMB-MB.Am. 908	Eopelobates sp.	ROI 1	348.614	2.26455	0.391194	11.8425	12.5439	98.4798	134.007	173.555	22.4632	49.9599	40.7282
Amphibia	Anura	Orsberg	NHMB-MB.Am. 908	Eopelobates sp.	ROI 1	334.239	1.36489	0.589451	9.82725	15.1782	106.421	259.379	149.435	67.695	50.1863	122.738
Amphibia	Anura	Orsberg	NHMB-MB.Am. 908	Eopelobates sp.	ROI 1	448.798	2.52073	0.791723	16.6731	12.4051	129.853	168.681	301.072	45.4624	84.2599	123.642
Amphibia	Anura	Orsberg	NHMB-MB.Am. 908	Eopelobates sp.	ROI 1	441.371	0.686817	0.593226	6.76698	6.34073	69.3902	62.7819	125.327	45.4191	33.6718	123.525
Amphibia	Anura	Orsberg	NHMB-MB.Am. 908	Eopelobates sp.	ROI 1	538.771	1.38268	0.497612	11.5273	9.57377	145.768	139.695	302.767	0	84.7343	124.338
Amphibia	Anura	Orsberg	NHMB-MB.Am. 908	Eopelobates sp.	ROI 1	499.616	3.20373	1.18593	11.4468	11.2354	88.9613	194.868	150.326	45.3991	84.1425	82.3134
Amphibia	Anura	Orsberg	NHMB-MB.Am. 908	Eopelobates sp.	ROI 1	652.066	1.6228	0.80095	16.8674	11.3822	117.619	113.764	380.726	80.4864	85.242	41.6945
Amphibia	Anura	Orsberg	NHMB-MB.Am. 908	Eopelobates sp.	ROI 1	525.724	1.84143	0.0994065	9.42041	7.82395	92.5157	89.6996	201.609	34.2488	50.7813	82.7956
Amphibia	Anura	Orsberg	NHMB-MB.Am. 908	Eopelobates sp.	ROI 1	390.997	1.36881	0.492618	7.26191	8.04167	55.6177	95.4883	249.774	33.9446	134.214	0
Amphibia	Anura	Orsberg	NHMB-MB.Am. 908	Eopelobates sp.	ROI 1	371.419	1.83375	0.989919	9.90229	13.2741	122.336	291.135	175.673	34.1059	50.5695	123.676
Amphibia	Anura	Orsberg	NHMB-MB.Am. 908	Eopelobates sp.	ROI 1	398.766	1.14177	0.591712	6.7497	12.0741	76.7362	191.161	325.019	22.6516	100.758	164.279
Amphibia	Anura	Orsberg	NHMB-MB.Am. 908	Eopelobates sp.	ROI 1	381.911	1.15539	0.199589	5.77939	7.27268	70.0384	70.0387	126.498	45.8433	50.9796	41.5595
Amphibia	Anura	Orsberg	NHMB-MB.Am. 908	Eopelobates sp.	ROI 1	541.136	2.07515	0.497882	12.0578	9.57896	92.6739	123.132	277.687	22.8716	33.9121	124.406
Amphibia	Anura	Orsberg	NHMB-MB.Am. 908	Eopelobates sp.	ROI 1	622.338	1.60633	0.198205	10.4351	11.8445	120.961	49.6808	326.614	45.5255	84.3768	82.5426
Amphibia	Anura	Orsberg	NHMB-MB.Am. 908	Eopelobates sp.	ROI 1	476.954	2.29817	0.29775	10.4507	10.7048	110.541	72.9735	251.615	34.1949	84.5023	41.3327
Amphibia	Anura	Orsberg	NHMB-MB.Am. 908	Eopelobates sp.	ROI 1	479.91	1.37317	0.494188	15.0905	11.5247	87.4623	122.218	225.512	22.7018	0	123.483
Amphibia	Anura	Orsberg	NHMB-MB.Am. 908	Eopelobates sp.	ROI 1	481.415	0.916744	0.494889	9.37978	10.3869	57.3842	79.3891	351.295	34.1011	67.4164	82.4386
Amphibia	Anura	Orsberg	NHMB-MB.Am. 908	Eopelobates sp.	ROI 1	341.577	0.455473	0.885167	10.3561	9.74786	72.0269	164.348	149.603	22.5903	66.9901	81.9173
Amphibia	Anura	Orsberg	NHMB-MB.Am. 908	Eopelobates sp.	ROI 1	406.944	1.38539	0.598302	11.5498	6.39498	126.275	206.62	202.239	34.3557	67.9199	83.0542
Amphibia	Anura	Orsberg	NHMB-MB.Am. 908	Eopelobates sp.	ROI 1	390.457	0.683458	0.39355	8.28787	6.02292	52.5387	75.6276	224.486	11.2992	16.7536	81.947
Amphibia	Anura	Orsberg	NHMB-MB.Am. 908	Eopelobates sp.	ROI 2	418.378	1.82819	0.394768	10.3919	6.32924	79.8047	59.3698	325.26	22.6684	50.4162	164.401
Amphibia	Anura	Orsberg	NHMB-MB.Am. 908	Eopelobates sp.	ROI 2	463.56	2.54521	0.699486	23.6742	7.86488	71.6556	253.809	354.662	34.428	68.0626	208.072
Amphibia	Anura	Orsberg	NHMB-MB.Am. 908	Eopelobates sp.	ROI 2	457.767	1.84282	0.397926	14.665	7.24987	50.0873	142.963	403.523	34.2746	84.6994	41.4291
Amphibia	Anura	Orsberg	NHMB-MB.Am. 908	Eopelobates sp.	ROI 2	405.55	0.922309	0.0995786	11.5338	7.83749	66.8482	136.446	176.714	11.436	33.9128	124.408
Amphibia	Anura	Orsberg	NHMB-MB.Am. 908	Eopelobates sp.	ROI 2	379.117	0.931742	0.402388	12.1814	5.86493	58.323	141.204	331.539	11.553	34.2597	125.681
Amphibia	Anura	Orsberg	NHMB-MB.Am. 908	Eopelobates sp.	ROI 2	419.787	1.38666	0.299426	14.7132	6.10991	54.8203	70.0485	177.122	22.9249	50.9867	83.1306
Amphibia	Anura	Orsberg	NHMB-MB.Am. 908	Eopelobates sp.	ROI 2	481.735	1.85536	0.500791	13.7102	9.92689	77.9342	76.9886	355.485	23.0052	34.1102	125.133
Amphibia	Anura	Orsberg	NHMB-MB.Am. 908	Eopelobates sp.	ROI 2	376.307	2.75926	0.397211	14.1159	8.97369	51.5124	228.993	251.749	22.8087	33.8189	41.3547
Amphibia	Anura	Orsberg	NHMB-MB.Am. 908	Eopelobates sp.	ROI 2	447.742	1.62419	0.501024	14.2441	6.71837	68.7974	207.631	279.439	69.0477	51.1891	125.191
Amphibia	Anura	Orsberg	NHMB-MB.Am. 908	Eopelobates sp.	ROI 2	396.02	1.84852	0.498947	14.7104	7.5632	53.2873	163.415	227.684	11.4602	118.946	124.672
Amphibia	Anura	Orsberg	NHMB-MB.Am. 908	Eopelobates sp.	ROI 2	381.206	1.38541	0.498594	16.275	5.81373	62.3781	159.967	429.766	11.4521	50.9409	0
Amphibia	Anura	Orsberg	NHMB-MB.Am. 908	Eopelobates sp.	ROI 2	367.831	0.914106	0.789544	10.392	8.34318	73.7825	62.6688	250.203	11.3343	16.8056	41.1007
Amphibia	Anura	Orsberg	NHMB-MB.Am. 908	Eopelobates sp.	ROI 2	546.754	2.09991	0.503824	15.9152	11.1619	79.9434	114.498	357.637	34.7167	51.4751	125.89
Amphibia	Anura	Orsberg	NHMB-MB.Am. 908	Eopelobates sp.	ROI 2	480.204	1.15993	0.601121	19.5162	7.30127	64.1994	83.7071	431.783	23.0118	51.1799	166.891
Amphibia	Anura	Orsberg	NHMB-MB.Am. 908	Eopelobates sp.	ROI 2	490.424	3.48719	0.903601	17.4434	7.60948	71.9951	130.861	305.437	46.1215	68.3851	125.435
Amphibia	Anura	Orsberg	NHMB-MB.Am. 908	Eopelobates sp.	ROI 2	470.46	1.84549	0.498127	17.8333	7.55077	68.3997	146.499	227.31	57.207	152.679	82.978
Amphibia	Anura	Orsberg	NHMB-MB.Am. 908	Eopelobates sp.	ROI 2	465.771	1.16139	0.300939	11.6188	8.18773	61.2194	150.863	254.31	11.5204	102.489	41.7754
Amphibia	Anura	Orsberg	NHMB-MB.Am. 908	Eopelobates sp.	ROI 2	353.458	0.919481	0.29782	10.4531	6.9453	56.0409	96.2149	377.511	0	16.9044	82.6847
Amphibia	Anura	Orsberg	NHMB-MB.Am. 908	Eopelobates sp.	ROI 2	533.936	2.80972	0.404474	13.8416	7.66393	61.7109	219.662	205.082	46.4515	120.53	168.443
Amphibia	Anura	Orsberg	NHMB-MB.Am. 908	Eopelobates sp.	ROI 2	483.481	3.70173	0.299747	11.5728	9.90286	57.9281	190.336	227.973	11.4748	17.0138	166.44
Amphibia	Anura	Orsberg	NHMB-MB.Am. 908	Eopelobates sp.	ROI 2	450.645	1.61664	0	10.5021	9.30385	73.0428	126.666	328.711	45.8178	33.9675	290.754
Amphibia	Anura	Orsberg	NHMB-MB.Am. 908	Eopelobates sp.	ROI 2	443.927	1.60586	0.198148	11.4753	7.50898	51.3937	102.644	351.637	22.7562	67.482	41.2594
Amphibia	Anura	Orsberg	NHMB-MB.Am. 908	Eopelobates sp.	ROI 2	428.744	1.3928	0.802008	13.7228	6.72147	50.4747	127.316	254.153	11.5132	68.2836	125.249
Amphibia	Anura	Orsberg	NHMB-MB.Am. 908	Eopelobates sp.	ROI 2	395.167	2.76681	0.199149	10.4848	6.67611	95.7105	126.457	201.95	45.7422	50.8671	41.4678
Amphibia	Anura	Orsberg	NHMB-MB.Am. 908	Eopelobates sp.	ROI 2	578.656	2.54447	0.399589	18.4079	9.60982	54.8691	93.4811	202.605	34.4179	51.032	124.807
Amphibia	Anura	Orsberg	NHMB-MB.Am. 908	Eopelobates sp.	ROI 2	546.615	3.27576	0.202099	19.6842	9.72064	72.4606	57.4108	435.5	11.6049	137.655	168.328
Amphibia	Anura	Orsberg	NHMB-MB.Am. 908	Eopelobates sp.	ROI 2	468.79	0.916235	0.593537	6.77052	11.823	81.5007	145.466	351.1	22.7214	117.913	41.1964
Amphibia	Anura	Orsberg	NHMB-MB.Am. 908	Eopelobates sp.	ROI 2	515.45	2.31327	0.699316	18.9348	6.40687	65.5413	103.502	278.596	11.4732	51.0346	124.813
Amphibia	Anura	Orsberg	NHMB-MB.Am. 908	Eopelobates sp.	ROI 2	451.506	1.83926	0.198578	12.023	5.78868	56.0498	82.9571	201.371	22.8056	33.8142	41.3489
Amphibia	Anura	Orsberg	NHMB-MB.Am. 908	Eopelobates sp.	ROI 2	435.156	1.61773	0.499032	11.5601	8.72825	63.9556	110.074	303.631	22.9244	67.9808	124.693
Amphibia	Anura	Orsberg	NHMB-MB.Am. 908	Eopelobates sp.	ROI 2	502.957	2.31513	0.199965	14.2125	6.12057	80.8485	33.4146	304.167	22.9649	0	83.2756
Amphibia	Anura	Orsberg	NHMB-MB.Am. 908	Eopelobates sp.	ROI 2	509.46	3.45467	0.497319	10.9968	8.6983	77.3939	116.344	100.863	11.4228	101.621	124.265
Amphibia	Anura	Orsberg	NHMB-MB.Am. 908	Eopelobates sp.	ROI 2	481.757	2.11855	0.609955	15.5213	10.6683	68.2449	84.9373	257.723	11.675	34.6214	42.3359
Amphibia	Anura	Orsberg	NHMB-MB.Am. 908	Eopelobates sp.	ROI 2	470.449	2.53972	0.598266	12.599	6.10393	82.15	123.298	530.846	34.3537	50.9368	207.623
Amphibia	Anura	Orsberg	NHMB-MB.Am. 908	Eopelobates sp.	ROI 2	512.21	2.32121	0.300736	12.6665	10.2277	67.2957	140.71	228.724	23.0252	17.0699	41.7471
Amphibia	Anura	Orsberg	NHMB-MB.Am. 908	Eopelobates sp.	ROI 2	419.438	1.38964	0.200046	11.0586	7.58089	97.6675	73.5417	304.289	22.9741	17.032	83.309
Amphibia	Anura	Orsberg	NHMB-MB.Am. 908	Eopelobates sp.	ROI 3	532.159	2.82038	0.40601	8.55025	9.17246	75.8829	118.729	257.325	34.9709	34.568	0
Amphibia	Anura	Orsberg	NHMB-MB.Am. 908	Eopelobates sp.	ROI 3	593.982	3.55907	0.717287	12.4081	10.156	92.2397	164.38	259.777	47.0721	87.2434	170.694
Amphibia	Anura	Orsberg	NHMB-MB.Am. 908	Eopelobates sp.	ROI 3	558.311	2.57729	0.607116	7.45815	9.14387	115.785	121.74	307.828	23.2413	17.2301	294.972
Amphibia	Anura	Orsberg	NHMB-MB.Am. 908	Eopelobates sp.	ROI 3	553.068	2.10959	0.607374	11.7249	11.2134	101.934	104.877	359.285	46.5023	86.1872	168.627
Amphibia	Anura	Orsberg	NHMB-MB.Am. 908	Eopelobates sp.	ROI 3	492.881	1.86122	0.602849	12.1666	9.95828	70.5158	97.3795	331.137	23.0779	68.4361	83.6855
Amphibia	Anura	Orsberg	NHMB-MB.Am. 908	Eopelobates sp.	ROI 3	586.719	2.82462	0.711583	13.3798	10.0752	94.6082	74.7416	360.796	11.6745	51.9298	127.002
Amphibia	Anura	Orsberg	NHMB-MB.Am. 908	Eopelobates sp.	ROI 3	438.521	1.38021	0.496724	8.89153	5.79192	95.4897	59.7626	277.041	34.2275	33.8332	0
Amphibia	Anura	Orsberg	NHMB-MB.Am. 908	Eopelobates sp.	ROI 3	538.15	0.938781	0.608142	10.6725	10.3412	81.9598	115.171	179.87	23.2805	17.2592	84.4202
Amphibia	Anura	Orsberg	NHMB-MB.Am. 908	Eopelobates sp.	ROI 3	496.371	3.04331	0.505502	9.58093	10.315	77.1248	165.562	230.676	23.2216	68.8622	126.31
Amphibia	Anura	Orsberg	NHMB-MB.Am. 908	Eopelobates sp.	ROI 3	557.365	1.4066	0.303732	12.7927	12.3956	84.9577	138.728	256.67	46.5091	68.9599	210.815
Amphibia	Anura	Orsberg	NHMB-MB.Am. 908	Eopelobates sp.	ROI 3	563.529	2.09676	0.704292	6.88622	9.97198	82.8934	124.414	433.621	11.5548	85.6629	125.701
Amphibia	Anura	Orsberg	NHMB-MB.Am. 908	Eopelobates sp.	ROI 3	454.995	0.941389	0.508193	13.9128	10.6662	97.6945	95.1105	386.506	35.0178	51.9216	42.3274
Amphibia	Anura	Orsberg	NHMB-MB.Am. 908	Eopelobates sp.	ROI 3	517.299	2.5808	0.607943	9.6021	11.2239	108.213	77.8845	308.247	58.1822	51.7607	126.589
Amphibia	Anura	Orsberg	NHMB-MB.Am. 908	Eopelobates sp.	ROI 3	519.705	2.10422	0.100972	11.6951	10.5962	78.567	57.3667	383.969	23.192	103.162	126.149
Amphibia	Anura	Orsberg	NHMB-MB.Am. 908	Eopelobates sp.	ROI 3	468.953	1.6225	0.300302	13.1753	12.5474	80.9439	110.398	380.658	45.9839	68.1812	166.748
Amphibia	Anura	Orsberg	NHMB-MB.Am. 908	Eopelobates sp.	ROI 3	480.899	1.39879	0.805454	10.6014	10.2723	76.8054	77.391	229.72	11.5627	17.1442	83.8578
Amphibia	Anura	Orsberg	NHMB-MB.Am. 908	Eopelobates sp.	ROI 3	533.362	2.1017	0.403403	10.6192	11.1715	86.1664	107.855	281.24	34.7463	103.038	251.996
Amphibia	Anura	Orsberg	NHMB-MB.Am. 908	Eopelobates sp.	ROI 3	562.615	0.936647	1e-06	15.4399	6.78017	115.717	77.7329	307.647	34.8414	51.66	126.342
Amphibia	Anura	Orsberg	NHMB-MB.Am. 908	Eopelobates sp.	ROI 3	508.48	1.64383	0.304249	10.6788	10.9385	86.6497	155.911	282.818	69.8825	103.616	84.4697
Amphibia	Anura	Orsberg	NHMB-MB.Am. 908	Eopelobates sp.	ROI 3	503.959	2.12291	0.61121	9.6537	7.12686	85.4816	200.864	361.554	23.398	104.078	42.423
Amphibia	Anura	Orsberg	NHMB-MB.Am. 908	Eopelobates sp.	ROI 3	521.053	3.02529	1.10552	8.99506	9.96092	113.469	87.3289	127.394	46.1681	51.3407	125.562
Amphibia	Anura	Orsberg	NHMB-MB.Am. 908	Eopelobates sp.	ROI 3	581.924	2.33629	0.60538	14.8736	9.70596	78.5088	57.3242	255.79	92.6992	51.5426	84.0369
Amphibia	Anura	Orsberg	NHMB-MB.Am. 908	Eopelobates sp.	ROI 3	500.3	1.39327	0.701993	12.1435	9.06241	93.333	83.7888	381.357	11.5171	51.2299	208.818
Amphibia	Anura	Orsberg	NHMB-MB.Am. 908	Eopelobates sp.	ROI 3	463.575	2.33064	0.201306	13.7778	9.9759	81.3903	74.0048	204.137	34.6782	0	41.9168
Amphibia	Anura	Orsberg	NHMB-MB.Am. 908	Eopelobates sp.	ROI 3	518.237	1.40454	0.606572	10.1127	7.95687	94.0875	74.3302	307.552	69.6613	34.4294	336.809
Amphibia	Anura	Orsberg	NHMB-MB.Am. 908	Eopelobates sp.	ROI 3	529.357	1.64703	0.711296	9.0946	10.6636	136.429	88.2952	231.847	11.6697	0	84.634
Amphibia	Anura	Orsberg	NHMB-MB.Am. 908	Eopelobates sp.	ROI 3	579.179	1.65883	0.51171	12.3926	11.3367	124.915	92.3484	363.235	58.7669	104.562	85.2406
Amphibia	Anura	Orsberg	NHMB-MB.Am. 908	Eopelobates sp.	ROI 3	583.877	1.17461	0.304366	10.6828	12.7172	109.901	77.9855	205.764	0	103.656	126.753
Amphibia	Anura	Orsberg	NHMB-MB.Am. 908	Eopelobates sp.	ROI 3	524.433	1.65957	0.102387	9.16383	9.84935	101.538	88.9674	363.396	35.2757	69.7387	127.917
Amphibia	Anura	Orsberg	NHMB-MB.Am. 908	Eopelobates sp.	ROI 3	441.163	1.40981	0.304425	8.54793	7.09933	80.5069	30.522	282.981	11.6538	34.5586	84.5184
Amphibia	Anura	Orsberg	NHMB-MB.Am. 908	Eopelobates sp.	ROI 3	625.42	2.5691	0.70605	8.4965	14.4073	98.4892	97.7569	357.991	69.5021	85.8767	210.025
Amphibia	Anura	Orsberg	NHMB-MB.Am. 908	Eopelobates sp.	ROI 3	477.354	1.87253	0.404341	7.45072	8.54542	70.9442	91.2144	230.641	0	51.6389	84.1939
Amphibia	Anura	Orsberg	NHMB-MB.Am. 908	Eopelobates sp.	ROI 3	523.968	2.12149	0.712599	9.11126	8.60583	72.9989	78.2504	309.695	23.3822	34.6693	127.184
Amphibia	Anura	Orsberg	NHMB-MB.Am. 908	Eopelobates sp.	ROI 3	383.616	0.929449	0.501747	6.86817	6.14302	58.1795	36.8909	254.402	11.5246	34.1753	167.162
Amphibia	Anura	Orsberg	NHMB-MB.Am. 908	Eopelobates sp.	ROI 3	535.911	3.97011	0.605138	11.6818	9.40807	113.869	80.8958	306.825	23.1655	17.174	252.01
Amphibia	Anura	Orsberg	NHMB-MB.Am. 908	Eopelobates sp.	ROI 3	466.916	1.85614	0.300601	9.49564	7.59435	71.8519	60.2773	228.622	34.5223	34.1246	125.185
Amphibia	Anura	Orsberg	NHMB-MB.Am. 908	Eopelobates sp.	ROI 3	500.153	2.57942	0.506347	9.06379	9.1514	86.5242	145.532	231.061	34.8906	17.2443	168.695
Amphibia	Anura	Orsberg	NHMB-MB.Am. 908	Eopelobates sp.	ROI 3	493.298	2.32849	0.603359	10.0591	9.38042	85.9179	57.1328	229.442	23.0974	17.1235	0
Amphibia	Anura	Orsberg	NHMB-MB.Am. 908	Eopelobates sp.	ROI 3	492.471	2.31869	0.901227	12.1256	9.63281	85.5561	33.466	304.634	80.5005	85.2569	125.105
Amphibia	Anura	Orsberg	NHMB-MB.Am. 908	Eopelobates sp.	ROI 3	535.568	1.1651	0.301902	9.53672	10.2674	89.0519	43.7219	229.611	46.2289	137.089	0
Amphibia	Anura	Orsberg	NHMB-MB.Am. 908	Eopelobates sp.	ROI 3	493.614	1.40876	0.202798	6.40616	9.16312	77.3526	60.9984	205.651	34.9353	17.2664	168.911
Amphibia	Anura	Orsberg	NHMB-MB.Am. 908	Eopelobates sp.	ROI 3	552.867	0.701338	0.70673	14.3516	10.3008	84.7207	155.212	383.931	23.1897	85.9594	210.227
Amphibia	Anura	Orsberg	NHMB-MB.Am. 908	Eopelobates sp.	ROI 3	643.396	2.57886	0.40499	14.9254	12.396	89.595	128.582	410.687	11.6277	103.444	126.494
Amphibia	Anura	Orsberg	NHMB-MB.Am. 908	Eopelobates sp.	ROI 3	530.927	2.11039	0.911407	11.7294	10.9224	114.333	64.3036	282.403	34.8899	51.732	126.518
Amphibia	Anura	Orsberg	NHMB-MB.Am. 908	Eopelobates sp.	ROI 3	489.201	2.32098	0.501177	13.7207	10.5189	82.582	77.0478	203.29	23.0229	68.2729	166.972
Amphibia	Anura	Orsberg	NHMB-MB.Am. 908	Eopelobates sp.	ROI 3	507.917	1.1632	0.803757	7.9343	6.73613	61.3149	134.309	280.178	23.0767	17.1081	83.6812
Amphibia	Anura	Orsberg	NHMB-MB.Am. 908	Eopelobates sp.	ROI 3	485.579	1.16582	0.302088	13.7838	12.9155	86.0342	114.42	331.865	34.693	17.1467	125.804
Amphibia	Anura	Orsberg	NHMB-MB.Am. 908	Eopelobates sp.	ROI 3	560.283	1.62746	0.702847	11.6297	8.19537	99.5743	67.1127	305.457	0	85.4871	83.6287
Amphibia	Anura	Orsberg	NHMB-MB.Am. 908	Eopelobates sp.	ROI 3	483.108	2.33592	0.403522	8.49786	8.23403	109.279	64.0579	409.198	34.7566	51.5343	168.047
Amphibia	Anura	Orsberg	NHMB-MB.Am. 908	Eopelobates sp.	ROI 3	558.11	1.61994	0.499714	8.94505	8.1575	131.136	60.1223	304.046	34.4336	51.0553	208.106
Amphibia	Anura	Orsberg	NHMB-MB.Am. 908	Eopelobates sp.	ROI 3	642.004	1.65489	0.714693	17.201	10.1192	85.6752	92.1292	310.605	93.8038	52.1568	212.596
Amphibia	Anura	Orsberg	NHMB-MB.Am. 908	Eopelobates sp.	ROI 3	485.207	1.15892	0.600601	12.1212	9.33753	74.8345	97.0162	177.639	22.9918	34.0904	291.807
Amphibia	Anura	Orsberg	NHMB-MB.Am. 908	Eopelobates sp.	ROI 3	523.581	0.700968	0.302725	9.56272	12.9428	103.151	107.917	332.565	11.5887	34.3656	168.093
Amphibia	Anura	Orsberg	NHMB-MB.Am. 908	Eopelobates sp.	ROI 3	519.983	1.16493	0.402474	10.065	9.09257	75.222	97.5186	331.61	11.5554	68.5339	0
Amphibia	Anura	Orsberg	NHMB-MB.Am. 908	Eopelobates sp.	ROI 3	521.663	2.77578	0.499485	9.4669	12.8131	83.8275	46.7404	303.907	22.9452	102.064	41.6021
Amphibia	Anura	Orsberg	NHMB-MB.Am. 908	Eopelobates sp.	ROI 3	528.166	1.39187	0.100184	13.1862	11.0976	85.5966	43.5264	355.575	34.5166	51.1784	41.7215
Amphibia	Anura	Orsberg	NHMB-MB.Am. 908	Eopelobates sp.	ROI 3	558.336	2.13457	0.307282	13.4815	10.1518	84.3881	99.2719	181.769	35.2896	52.3246	170.624
Amphibia	Anura	Orsberg	NHMB-MB.Am. 908	Eopelobates sp.	ROI 3	553.514	2.11775	0.609723	10.1652	10.3681	91.4754	81.5088	334.912	46.6821	34.6082	84.6397
Amphibia	Anura	Orsberg	NHMB-MB.Am. 908	Eopelobates sp.	ROI 3	523.516	1.87806	0.405536	6.4052	9.75283	69.6069	125.367	334.132	23.2867	34.5276	168.885
Amphibia	Anura	Orsberg	NHMB-MB.Am. 908	Eopelobates sp.	ROI 3	550.172	0.950803	0.20531	15.6733	10.1744	81.4432	96.0617	416.396	0	69.9211	85.5014
Amphibia	Anura	Orsberg	NHMB-MB.Am. 908	Eopelobates sp.	ROI 3	544.975	1.40727	0.405168	12.2655	9.74398	88.0888	111.712	231.112	34.8984	17.2482	42.183
Amphibia	Anura	Orsberg	NHMB-MB.Am. 908	Eopelobates sp.	ROI 3	487.312	0.711203	0.307145	10.7804	13.1317	106.219	92.3841	207.643	35.2738	87.1685	42.6368
Amphibia	Anura	Orsberg	NHMB-MB.Am. 908	Eopelobates sp.	ROI 3	477.425	0.943057	0.101819	8.04084	9.20104	62.1382	61.2508	206.502	11.6933	0	84.8048
Amphibia	Anura	Orsberg	NHMB-MB.Am. 908	Eopelobates sp.	ROI 3	549.512	1.42228	0.307118	8.62356	10.4448	90.5907	54.7414	363.344	47.0277	52.2966	42.6331
Amphibia	Anura	Orsberg	NHMB-MB.Am. 908	Eopelobates sp.	ROI 4	563.193	2.34052	0.505396	10.1111	7.3663	101.783	60.806	384.379	23.2167	51.6358	42.0944
Amphibia	Anura	Orsberg	NHMB-MB.Am. 908	Eopelobates sp.	ROI 4	457.386	1.15604	1.19821	7.35972	16.3	105.117	83.4263	278.452	11.4673	68.0109	83.1656
Amphibia	Anura	Orsberg	NHMB-MB.Am. 908	Eopelobates sp.	ROI 4	432.506	1.62339	1.10171	5.80028	10.8025	82.5161	66.9446	152.346	11.5023	68.2184	41.7097
Amphibia	Anura	Orsberg	NHMB-MB.Am. 908	Eopelobates sp.	ROI 4	551.07	1.86984	1.61505	7.44004	13.2411	100.104	64.0959	358.26	11.5924	120.318	168.146
Amphibia	Anura	Orsberg	NHMB-MB.Am. 908	Eopelobates sp.	ROI 4	478.707	1.62166	1.00048	14.2219	13.4158	111.431	86.9352	253.639	0	17.0364	166.661
Amphibia	Anura	Orsberg	NHMB-MB.Am. 908	Eopelobates sp.	ROI 4	512.81	1.3887	1.09951	9.99867	10.7809	96.0767	50.1083	304.084	34.4379	34.0411	166.506
Amphibia	Anura	Orsberg	NHMB-MB.Am. 908	Eopelobates sp.	ROI 4	462.533	1.84862	0.798358	7.3556	9.30905	91.3545	66.7036	252.996	0	33.9864	41.5595
Amphibia	Anura	Orsberg	NHMB-MB.Am. 908	Eopelobates sp.	ROI 4	565.451	1.6231	1.30179	11.0713	9.341	102.363	80.3191	228.478	11.5002	17.0515	41.7022
Amphibia	Anura	Orsberg	NHMB-MB.Am. 908	Eopelobates sp.	ROI 4	576.656	2.32017	0.701402	12.1333	11.0994	105.485	80.3697	330.232	34.5223	68.2491	83.4568
Amphibia	Anura	Orsberg	NHMB-MB.Am. 908	Eopelobates sp.	ROI 4	423.589	1.60384	0.692644	4.68853	9.51861	104.167	66.1384	401.363	11.3637	33.6984	0
Amphibia	Anura	Orsberg	NHMB-MB.Am. 908	Eopelobates sp.	ROI 4	530.315	1.16094	1.40384	12.6702	7.30765	93.3236	80.4291	406.74	0	51.2247	167.037
Amphibia	Anura	Orsberg	NHMB-MB.Am. 908	Eopelobates sp.	ROI 4	470.741	1.37886	0.992473	7.31525	13.3083	93.8818	39.8026	201.286	0	169	82.663
Amphibia	Anura	Orsberg	NHMB-MB.Am. 908	Eopelobates sp.	ROI 4	564.825	2.31614	1.10029	11.5856	11.6633	163.294	73.5443	329.658	68.9247	68.1306	208.28
Amphibia	Anura	Orsberg	NHMB-MB.Am. 908	Eopelobates sp.	ROI 4	425.539	0.926104	1.29985	8.42271	8.16122	80.8531	46.7831	278.836	22.9662	17.0262	41.6401
Amphibia	Anura	Orsberg	NHMB-MB.Am. 908	Eopelobates sp.	ROI 4	496.511	2.78638	1.30362	8.9751	9.93881	71.908	83.7837	381.334	11.5164	51.2268	83.522
Amphibia	Anura	Orsberg	NHMB-MB.Am. 908	Eopelobates sp.	ROI 4	545.704	2.32518	1.60667	12.6882	9.36709	108.777	93.9673	254.573	46.1292	17.0992	292.73
Amphibia	Anura	Orsberg	NHMB-MB.Am. 908	Eopelobates sp.	ROI 4	435.887	1.37712	0.892099	9.39345	8.37946	80.1526	119.257	427.194	22.7672	50.636	123.838
Amphibia	Anura	Orsberg	NHMB-MB.Am. 908	Eopelobates sp.	ROI 4	467.759	1.62126	0.700166	8.9523	8.16411	76.3035	80.228	177.504	45.9486	17.0322	166.62
Amphibia	Anura	Orsberg	NHMB-MB.Am. 908	Eopelobates sp.	ROI 4	496.895	0.696546	1.00272	12.6698	9.93812	93.3209	77.0757	254.205	23.0312	51.2232	250.549
Amphibia	Anura	Orsberg	NHMB-MB.Am. 908	Eopelobates sp.	ROI 4	431.463	2.07418	0.79624	11.0041	11.0252	97.1863	33.2633	277.557	34.2913	50.8444	165.797
Amphibia	Anura	Orsberg	NHMB-MB.Am. 908	Eopelobates sp.	ROI 4	506.455	1.86036	1.00429	10.046	12.003	93.467	67.1273	280.063	69.2019	68.4046	41.8235
Amphibia	Anura	Orsberg	NHMB-MB.Am. 908	Eopelobates sp.	ROI 4	457.488	0.921683	1.29364	7.85859	8.9925	124.496	96.4452	277.504	22.8565	50.8347	124.324
Amphibia	Anura	Orsberg	NHMB-MB.Am. 908	Eopelobates sp.	ROI 4	505.943	1.15678	0.499573	7.89046	12.2328	96.0373	60.1053	430.609	22.9492	0	0
Amphibia	Anura	Orsberg	NHMB-MB.Am. 908	Eopelobates sp.	ROI 4	566.643	1.39416	2.60906	14.2645	14.041	113.296	60.3663	178.08	46.0977	102.525	41.7901
Amphibia	Anura	Orsberg	NHMB-MB.Am. 908	Eopelobates sp.	ROI 4	526.611	2.80434	0.908326	11.6897	9.70869	78.5309	67.4592	358.206	11.5907	17.1857	84.0605
Amphibia	Anura	Orsberg	NHMB-MB.Am. 908	Eopelobates sp.	ROI 4	450.146	3.4991	0.604457	7.95588	7.92914	72.2409	171.71	383.1	11.5697	68.6187	125.863
Amphibia	Anura	Orsberg	NHMB-MB.Am. 908	Eopelobates sp.	ROI 4	476.664	1.40733	0.810372	9.06621	8.268	78.8199	81.2489	256.803	0	51.7468	126.555
Amphibia	Anura	Orsberg	NHMB-MB.Am. 908	Eopelobates sp.	ROI 4	449.263	2.09925	0.503666	7.42476	11.1584	66.0863	94.2632	229.837	23.1372	17.153	0
Amphibia	Anura	Orsberg	NHMB-MB.Am. 908	Eopelobates sp.	ROI 4	460.189	1.16843	1.4129	7.43863	10.0025	107.783	77.5751	511.704	23.1804	51.5551	168.115
Amphibia	Anura	Orsberg	NHMB-MB.Am. 908	Eopelobates sp.	ROI 4	513.061	1.87688	1.5198	3.73401	11.8142	102.026	74.4955	359.608	34.9081	51.7589	84.3895
Amphibia	Anura	Orsberg	NHMB-MB.Am. 908	Eopelobates sp.	ROI 4	466.703	1.86362	0.603625	9.5339	12.9038	98.2352	73.9691	255.048	57.769	34.2621	0
Amphibia	Anura	Orsberg	NHMB-MB.Am. 908	Eopelobates sp.	ROI 4	532.957	4.41964	1.80824	10.5778	10.8351	137.942	83.9334	305.612	0	51.3183	0
Amphibia	Anura	Orsberg	NHMB-MB.Am. 908	Eopelobates sp.	ROI 4	491.413	1.84627	0.99668	8.92045	9.58776	76.032	63.2879	252.675	34.3389	50.9149	124.52
Amphibia	Anura	Orsberg	NHMB-MB.Am. 908	Eopelobates sp.	ROI 4	530.415	3.02617	0.603185	8.99768	10.2569	104.299	60.4761	305.835	46.1815	68.4742	125.598
Amphibia	Anura	Orsberg	NHMB-MB.Am. 908	Eopelobates sp.	ROI 4	437.05	1.85866	1.1037	8.98031	9.94458	101.036	63.7126	305.244	23.0462	51.2565	208.926
Amphibia	Anura	Orsberg	NHMB-MB.Am. 908	Eopelobates sp.	ROI 4	446.443	2.34191	0.809116	11.1821	9.13966	80.2408	33.8012	358.967	34.8458	51.6666	0
Amphibia	Anura	Orsberg	NHMB-MB.Am. 908	Eopelobates sp.	ROI 4	512.261	1.62501	0.802042	8.97302	10.8133	79.5393	83.7643	279.58	23.0275	17.0716	0
Amphibia	Anura	Orsberg	NHMB-MB.Am. 908	Eopelobates sp.	ROI 4	505.512	1.39267	0.902174	14.7771	9.05851	107.057	56.9519	228.716	0	68.2771	166.982
Amphibia	Anura	Orsberg	NHMB-MB.Am. 908	Eopelobates sp.	ROI 4	392.549	1.61685	0.997521	6.30211	7.26959	76.0962	46.6726	126.444	0	67.9438	166.167
Amphibia	Anura	Orsberg	NHMB-MB.Am. 908	Eopelobates sp.	ROI 4	534.314	0.93209	0.805077	9.53679	11.1475	75.234	57.1752	255.125	23.1146	51.4087	0
Amphibia	Anura	Orsberg	NHMB-MB.Am. 908	Eopelobates sp.	ROI 4	568.122	2.10758	1.01132	9.58397	17.0988	77.1492	108.156	435.858	34.8434	154.989	168.466
Amphibia	Anura	Orsberg	NHMB-MB.Am. 908	Eopelobates sp.	ROI 4	577.852	1.63577	1.11011	9.56377	9.70814	100.083	74.2008	434.94	11.59	17.1847	84.0557
Amphibia	Anura	Orsberg	NHMB-MB.Am. 908	Eopelobates sp.	ROI 4	465.196	0.934672	0.908221	9.56321	7.35422	101.616	50.5885	434.915	23.1786	51.5511	168.102
Amphibia	Anura	Orsberg	NHMB-MB.Am. 908	Eopelobates sp.	ROI 4	402.636	1.39203	0.500975	6.85759	9.93053	68.7907	70.3197	203.209	11.5068	51.1841	41.7262
Amphibia	Anura	Orsberg	NHMB-MB.Am. 908	Eopelobates sp.	ROI 4	573.866	0.46857	0.607079	6.925	8.84837	91.0788	98.0627	436.063	46.4797	86.1454	84.2727
Amphibia	Anura	Orsberg	NHMB-MB.Am. 908	Eopelobates sp.	ROI 4	544.489	2.5877	0.609568	10.6975	12.1423	93.0023	57.7207	309.071	23.3351	69.1989	211.546
Amphibia	Anura	Orsberg	NHMB-MB.Am. 908	Eopelobates sp.	ROI 4	446.12	0.691626	0.29869	8.91109	8.12653	72.9142	69.8764	302.891	11.4343	33.9076	82.9263
Amphibia	Anura	Orsberg	NHMB-MB.Am. 908	Eopelobates sp.	ROI 4	517.416	0.936395	0.606596	9.58084	9.13604	91.0064	67.5757	281.934	0	34.4307	84.2057
Amphibia	Anura	Orsberg	NHMB-MB.Am. 908	Eopelobates sp.	ROI 5	513.277	1.40249	0.403791	6.37764	6.47392	78.5485	57.3532	255.919	11.5933	34.3791	42.0397
Amphibia	Anura	Orsberg	NHMB-MB.Am. 908	Eopelobates sp.	ROI 5	634.501	2.09039	0.100308	8.44963	10.2341	116.311	56.9896	203.438	46.0791	85.403	125.32
Amphibia	Anura	Orsberg	NHMB-MB.Am. 908	Eopelobates sp.	ROI 5	501.724	1.61796	0.598921	8.93407	10.4753	92.9008	33.3603	253.061	0	67.9902	0
Amphibia	Anura	Orsberg	NHMB-MB.Am. 908	Eopelobates sp.	ROI 5	633.662	1.84958	0.399386	9.98778	7.27647	89.8786	60.0644	278.44	45.8672	51.0061	124.743
Amphibia	Anura	Orsberg	NHMB-MB.Am. 908	Eopelobates sp.	ROI 5	620.299	1.41166	0.406432	7.48925	11.5515	100.766	47.5409	309.112	35.0073	17.302	42.3146
Amphibia	Anura	Orsberg	NHMB-MB.Am. 908	Eopelobates sp.	ROI 5	855.859	1.65571	0.612895	13.4449	13.3997	132.472	105.83	284.862	23.4625	69.5765	212.7
Amphibia	Anura	Orsberg	NHMB-MB.Am. 908	Eopelobates sp.	ROI 5	775.061	2.3576	0.610902	15.0093	15.4337	122.721	132.708	567.87	23.3862	52.0127	42.4017
Amphibia	Anura	Orsberg	NHMB-MB.Am. 908	Eopelobates sp.	ROI 5	659.762	1.63672	0.605866	10.1009	8.24196	64.7061	202.483	435.191	34.7901	85.9731	84.1042
Amphibia	Anura	Orsberg	NHMB-MB.Am. 908	Eopelobates sp.	ROI 5	431.913	1.85276	0.100018	3.68603	5.53961	76.2991	43.4544	253.562	91.8919	51.0937	166.61
Amphibia	Anura	Orsberg	NHMB-MB.Am. 908	Eopelobates sp.	ROI 5	619.007	1.39917	0.805675	9.01366	8.80721	87.5822	50.4862	331.909	34.6976	120.043	83.8808
Amphibia	Anura	Orsberg	NHMB-MB.Am. 908	Eopelobates sp.	ROI 5	528.955	1.15524	0.798254	8.4053	9.01697	65.4622	30.0127	252.963	34.3781	50.973	83.1082
Amphibia	Anura	Orsberg	NHMB-MB.Am. 908	Eopelobates sp.	ROI 5	526.92	0.931612	0.402332	9.5319	8.50297	78.2647	47.0614	382.492	11.5514	68.5098	293.215
Amphibia	Anura	Orsberg	NHMB-MB.Am. 908	Eopelobates sp.	ROI 5	549.899	2.08954	0.300801	11.6135	9.64538	87.1974	56.9663	330.451	23.0301	68.2944	83.5123
Amphibia	Anura	Orsberg	NHMB-MB.Am. 908	Eopelobates sp.	ROI 5	626.314	1.85863	0.702343	12.6778	9.94439	108.688	97.2436	178.056	46.0915	0	125.353
Amphibia	Anura	Orsberg	NHMB-MB.Am. 908	Eopelobates sp.	ROI 5	759.934	0.944265	0.407796	12.3451	15.751	139.99	81.7723	671.99	35.1248	121.52	42.4567
Amphibia	Anura	Orsberg	NHMB-MB.Am. 908	Eopelobates sp.	ROI 5	720.114	2.10869	0.202372	15.449	10.3237	108.066	87.9235	461.741	34.8618	51.6903	168.555
Amphibia	Anura	Orsberg	NHMB-MB.Am. 908	Eopelobates sp.	ROI 5	489.077	1.86267	0.603318	7.41148	8.79354	84.3779	60.4894	305.902	0	34.2446	125.626
Amphibia	Anura	Orsberg	NHMB-MB.Am. 908	Eopelobates sp.	ROI 5	427.411	1.39663	0.904738	6.88028	9.08426	108.895	43.6753	407.762	34.6346	17.1178	83.7285
Amphibia	Anura	Orsberg	NHMB-MB.Am. 908	Eopelobates sp.	ROI 5	496.386	1.84624	0.398666	5.77197	6.39174	66.9072	29.978	126.335	22.8922	50.9141	166.024
Amphibia	Anura	Orsberg	NHMB-MB.Am. 908	Eopelobates sp.	ROI 5	583.194	1.84908	0.299459	9.98508	7.2745	98.992	43.3681	278.365	34.3911	67.9897	83.1397
Amphibia	Anura	Orsberg	NHMB-MB.Am. 908	Eopelobates sp.	ROI 5	507.018	1.38652	0.199597	8.93214	8.43665	68.5185	16.6766	253.006	34.3839	50.9816	249.367
Amphibia	Anura	Orsberg	NHMB-MB.Am. 908	Eopelobates sp.	ROI 5	644.866	2.56458	0.402748	16.433	7.92474	98.3161	60.57	229.732	34.69	68.5806	41.9311
Amphibia	Anura	Orsberg	NHMB-MB.Am. 908	Eopelobates sp.	ROI 5	688.742	2.10553	0.505171	9.57465	12.3699	120.236	70.9087	281.752	46.4127	17.2043	84.1513
Amphibia	Anura	Orsberg	NHMB-MB.Am. 908	Eopelobates sp.	ROI 5	685.098	1.39968	0.805966	10.0777	9.10408	122.967	60.6054	306.489	11.5701	34.3103	125.867
Amphibia	Anura	Orsberg	NHMB-MB.Am. 908	Eopelobates sp.	ROI 5	521.53	2.09467	0.804103	10.5836	8.49704	182.49	238.502	254.817	80.8033	68.462	41.8586
Amphibia	Anura	Orsberg	NHMB-MB.Am. 908	Eopelobates sp.	ROI 5	545.157	2.54344	0.699	10.5146	9.31487	71.6058	76.7571	303.785	22.936	17.0038	166.342
Amphibia	Anura	Orsberg	NHMB-MB.Am. 908	Eopelobates sp.	ROI 5	416.982	3.00219	0.897608	5.7759	6.68682	60.8661	113.327	151.706	34.3617	16.9829	83.0686
Amphibia	Anura	Orsberg	NHMB-MB.Am. 908	Eopelobates sp.	ROI 5	423.169	0.689359	0.396948	8.35942	8.0999	96.9003	56.3813	251.582	45.5872	67.593	41.3273
Amphibia	Anura	Orsberg	NHMB-MB.Am. 908	Eopelobates sp.	ROI 5	513.771	1.39017	0.600369	13.1701	9.9173	102.285	80.2583	355.141	11.4915	68.1545	83.3412
Amphibia	Anura	Orsberg	NHMB-MB.Am. 908	Eopelobates sp.	ROI 5	511.335	2.06866	0.39706	10.9748	8.39155	99.9566	59.7146	327.149	11.4	101.418	41.3389
Amphibia	Anura	Orsberg	NHMB-MB.Am. 908	Eopelobates sp.	ROI 5	580.598	2.58084	0.506626	8.53532	12.9962	88.1178	57.5676	231.188	46.5464	34.5076	42.1969
Amphibia	Anura	Orsberg	NHMB-MB.Am. 908	Eopelobates sp.	ROI 5	582.267	0.92373	0.797856	9.45126	10.7568	112.6	66.6617	379.256	11.4536	33.9651	166.134
Amphibia	Anura	Orsberg	NHMB-MB.Am. 908	Eopelobates sp.	ROI 5	831.573	1.88156	1.32045	17.1124	8.58663	148.771	132.39	334.755	11.665	86.4799	126.9
Amphibia	Anura	Orsberg	NHMB-MB.Am. 908	Eopelobates sp.	ROI 5	642.313	1.40613	0.607259	7.4599	7.37582	120.445	54.1196	487.509	23.2467	51.7025	168.595
Amphibia	Anura	Orsberg	NHMB-MB.Am. 908	Eopelobates sp.	ROI 5	467.949	1.84868	0.0997978	9.45749	5.81833	88.3121	83.3821	177.103	22.9224	16.9937	0
Amphibia	Anura	Orsberg	NHMB-MB.Am. 908	Eopelobates sp.	ROI 5	455.413	3.02852	0.503045	7.9453	9.97156	72.1449	77.3351	178.542	11.5544	0	0
Amphibia	Anura	Orsberg	NHMB-MB.Am. 908	Eopelobates sp.	ROI 5	548.865	2.54136	0.399101	5.25298	8.43468	76.1139	50.018	354.126	34.3758	33.9798	41.5514
Amphibia	Anura	Orsberg	NHMB-MB.Am. 908	Eopelobates sp.	ROI 5	463.208	1.3749	0.197925	5.7312	4.61571	64.9247	33.0737	175.62	22.7305	67.406	41.2129
Amphibia	Anura	Orsberg	NHMB-MB.Am. 908	Eopelobates sp.	ROI 5	497.001	1.60805	0.297628	9.40172	12.4357	84.764	53.0499	201.209	11.3936	16.8935	41.3157
Amphibia	Anura	Orsberg	NHMB-MB.Am. 908	Eopelobates sp.	ROI 5	523.344	1.38573	0.797935	8.92707	9.88563	92.8279	43.3344	303.434	22.9096	33.9684	166.15
Amphibia	Anura	Orsberg	NHMB-MB.Am. 908	Eopelobates sp.	ROI 5	701.602	1.63623	0.908526	12.7552	12.6535	126.293	87.7162	332.693	11.5932	68.7579	126.119
Amphibia	Anura	Orsberg	NHMB-MB.Am. 908	Eopelobates sp.	ROI 5	672.818	2.10837	0.303511	13.8487	12.6815	155.9	118.34	461.67	11.6188	120.592	84.2648
Amphibia	Anura	Orsberg	NHMB-MB.Am. 908	Eopelobates sp.	ROI 5	641.619	0.462737	0.799362	15.2558	12.816	77.749	56.7694	329.308	45.901	68.0583	124.835
Amphibia	Anura	Orsberg	NHMB-MB.Am. 908	Eopelobates sp.	ROI 5	631.44	0.927636	0.701076	14.2368	11.6782	84.0429	80.3323	355.469	34.5062	0	125.127
Amphibia	Anura	Orsberg	NHMB-MB.Am. 908	Eopelobates sp.	ROI 5	634.604	0.700137	0.907098	10.6126	10.8708	89.1889	181.893	306.619	34.725	34.3249	167.894
Amphibia	Anura	Orsberg	NHMB-MB.Am. 908	Eopelobates sp.	ROI 5	434.352	3.40809	0.784981	3.09958	6.8648	82.3385	42.6309	273.633	67.6129	83.5424	81.7263
Amphibia	Anura	Orsberg	NHMB-MB.Am. 908	Eopelobates sp.	ROI 5	430.686	1.13714	0.392874	4.13681	7.15782	74.9263	32.825	199.2	67.6789	16.7248	81.8061
Amphibia	Anura	Orsberg	NHMB-MB.Am. 908	Eopelobates sp.	ROI 5	397.551	1.60186	0.296482	5.72337	10.6592	79.9142	29.7256	225.489	79.4482	33.6569	164.626
Amphibia	Anura	Orsberg	NHMB-MB.Am. 908	Eopelobates sp.	ROI 5	570.21	2.089	0.601445	6.33298	11.9805	82.5866	63.6517	101.651	46.0483	34.1383	41.7453
Amphibia	Anura	Orsberg	NHMB-MB.Am. 908	Eopelobates sp.	ROI 5	621.499	2.55299	1.10255	14.7756	10.8107	116.223	80.395	381.157	57.5553	34.1353	166.966
Amphibia	Anura	Orsberg	NHMB-MB.Am. 908	Eopelobates sp.	ROI 5	668.613	1.3838	0.597615	9.43898	13.0656	95.7374	116.506	404.014	45.7551	16.9605	82.9589
Amphibia	Anura	Orsberg	NHMB-MB.Am. 908	Eopelobates sp.	ROI 5	595.935	0.930154	0.200851	11.1031	7.61142	111.851	107.4	407.353	11.5333	102.604	83.6445
Amphibia	Anura	Orsberg	NHMB-MB.Am. 908	Eopelobates sp.	ROI 5	623.322	1.84975	0.599132	7.88579	11.3523	99.0275	193.558	379.725	0	51.0106	166.339
Amphibia	Anura	Orsberg	NHMB-MB.Am. 908	Eopelobates sp.	ROI 5	662.328	2.55592	0.501735	16.3775	11.1157	84.205	217.986	457.913	11.5243	170.872	167.158
Amphibia	Anura	Orsberg	NHMB-MB.Am. 908	Eopelobates sp.	ROI 5	508.12	1.38273	0.597156	6.81181	5.80249	107.812	53.2192	252.315	34.29	67.7898	82.8952
Amphibia	Anura	Orsberg	NHMB-MB.Am. 908	Eopelobates sp.	ROI 5	492.629	1.6019	0.592977	11.447	8.35473	82.9317	36.3321	150.329	11.35	16.8288	82.3151
Amphibia	Anura	Orsberg	NHMB-MB.Am. 908	Eopelobates sp.	ROI 5	517.547	0.69289	1e-06	7.8771	9.30444	100.44	43.3359	177.01	45.8207	33.9696	83.0779
Amphibia	Anura	Orsberg	NHMB-MB.Am. 908	Eopelobates sp.	ROI 5	532.299	2.08113	0.699044	6.8349	9.89767	105.13	56.7371	354.438	22.9375	17.0049	83.1763
Amphibia	Anura	Orsberg	NHMB-MB.Am. 908	Eopelobates sp.	ROI 5	586.484	0.931084	0.904734	9.52649	12.0146	122.699	60.4732	203.88	46.1793	68.4709	125.592
Amphibia	Anura	Orsberg	NHMB-MB.Am. 908	Eopelobates sp.	ROI 5	659.79	2.31466	0.7997	5.78911	10.1989	120.486	106.905	557.527	11.4801	68.0871	166.517
Amphibia	Anura	Orsberg	NHMB-MB.Am. 908	Eopelobates sp.	ROI 5	728.922	2.56824	0.907474	10.6171	15.5781	123.07	286.433	434.557	69.4788	85.8479	125.973
Amphibia	Anura	Orsberg	NHMB-MB.Am. 908	Eopelobates sp.	ROI 5	559.648	2.54316	0.299538	6.30804	7.85854	82.2613	256.941	607.502	34.4002	68.0077	41.5809
Amphibia	Anura	Orsberg	NHMB-MB.Am. 908	Eopelobates sp.	ROI 5	606.848	2.32234	0.401176	11.0886	7.60143	99.4624	244.686	279.688	23.0363	51.2346	125.302
Amphibia	Anura	Orsberg	NHMB-MB.Am. 908	Eopelobates sp.	sediment	442.654	1.61174	0.29831	7.32921	9.56552	97.0953	56.4947	277.297	22.8395	118.526	41.4104
Amphibia	Anura	Orsberg	NHMB-MB.Am. 908	Eopelobates sp.	sediment	503.165	2.74073	0.295907	8.82807	6.61318	69.2251	112.079	275.064	45.311	16.7959	164.308
Amphibia	Anura	Orsberg	NHMB-MB.Am. 908	Eopelobates sp.	sediment	644.54	1.15313	0.3984	11.0119	13.0653	85.0978	76.5595	454.504	11.4385	84.8003	41.4784
Amphibia	Anura	Orsberg	NHMB-MB.Am. 908	Eopelobates sp.	sediment	852.087	2.81605	0.506732	12.8057	14.7715	98.9599	91.45	385.395	11.639	120.802	168.823
Amphibia	Anura	Orsberg	NHMB-MB.Am. 908	Eopelobates sp.	sediment	540.669	2.06702	0.396746	8.87735	10.1197	102.904	102.76	276.599	34.1729	84.4481	82.6123
Amphibia	Anura	Orsberg	NHMB-MB.Am. 908	Eopelobates sp.	sediment	509.918	0.685427	0.592026	10.9091	9.20422	90.3257	65.9525	300.176	33.9953	16.8018	164.366
Amphibia	Anura	Orsberg	NHMB-MB.Am. 908	Eopelobates sp.	sediment	490.757	1.83605	0.297349	9.3929	7.22325	57.4645	33.1251	301.531	34.1488	50.633	82.5539
Amphibia	Anura	Orsberg	NHMB-MB.Am. 908	Eopelobates sp.	sediment	508.164	1.16665	0.40307	6.89678	9.98728	104.544	107.766	178.824	57.8628	51.4766	125.894
Amphibia	Anura	Orsberg	NHMB-MB.Am. 908	Eopelobates sp.	sediment	559.624	1.63654	0.706768	10.6314	8.53541	69.3206	205.836	204.774	11.5955	51.5784	84.0953
Amphibia	Anura	Orsberg	NHMB-MB.Am. 908	Eopelobates sp.	sediment	552.26	2.33522	0.201701	9.02629	10.2895	84.6276	91.0026	281.24	57.9105	85.8649	83.9984
Amphibia	Anura	Orsberg	NHMB-MB.Am. 908	Eopelobates sp.	sediment	671.649	1.63699	0.706962	13.2929	12.0706	100.157	94.5078	307.245	34.7959	51.5926	210.296
Amphibia	Anura	Orsberg	NHMB-MB.Am. 908	Eopelobates sp.	sediment	522.223	1.85992	0.401619	10.5722	8.1952	82.7215	60.4002	254.542	23.0618	51.2912	83.627
Amphibia	Anura	Orsberg	NHMB-MB.Am. 908	Eopelobates sp.	sediment	481.801	2.07856	0.398961	7.87669	8.43171	53.261	106.667	252.858	22.9092	84.9196	166.147
Amphibia	Anura	Orsberg	NHMB-MB.Am. 908	Eopelobates sp.	sediment	483.171	2.54112	0.399063	8.9292	9.88799	50.2304	133.368	455.261	34.3725	33.9765	166.19
Amphibia	Anura	Orsberg	NHMB-MB.Am. 908	Eopelobates sp.	sediment	1156.12	2.85186	0.615811	23.2352	11.3691	73.5979	99.4732	312.236	94.2964	34.9538	256.454
Amphibia	Anura	Orsberg	NHMB-MB.Am. 908	Eopelobates sp.	sediment	438.655	1.83911	0.397126	13.0674	6.94588	92.3994	106.177	478.22	0	50.7174	82.6916
Amphibia	Anura	Orsberg	NHMB-MB.Am. 908	Eopelobates sp.	sediment	551.118	2.32863	0.703959	11.1186	8.20833	105.869	178.13	356.93	57.7468	102.747	125.642
Amphibia	Anura	Orsberg	NHMB-MB.Am. 908	Eopelobates sp.	sediment	564.272	2.55657	0.401491	7.39819	7.89999	96.4777	107.344	381.692	69.1633	68.3665	209.001
Amphibia	Anura	Orsberg	NHMB-MB.Am. 908	Eopelobates sp.	sediment	543.799	1.86078	0.502257	11.106	8.19901	85.8252	83.9281	280.127	23.0725	119.735	83.6659
Amphibia	Anura	Orsberg	NHMB-MB.Am. 908	Eopelobates sp.	sediment	476.763	1.862	0.502584	7.93803	9.37641	82.814	50.3897	254.827	46.1751	51.3485	167.441
Amphibia	Anura	Orsberg	NHMB-MB.Am. 908	Eopelobates sp.	sediment	504.679	2.08385	0.199987	9.47606	8.74464	82.383	56.8111	278.851	11.4837	34.0542	83.2848
Amphibia	Anura	Orsberg	NHMB-MB.Am. 908	Eopelobates sp.	sediment	1109.08	3.57301	0.514355	18.4143	13.1945	105.157	120.33	208.636	129.955	87.5852	214.203
Amphibia	Anura	Orsberg	NHMB-MB.Am. 908	Eopelobates sp.	sediment	499.26	1.85849	0.100327	7.39486	6.72659	64.2895	83.8246	279.781	34.5661	34.1678	125.344
Amphibia	Anura	Orsberg	NHMB-MB.Am. 908	Eopelobates sp.	sediment	587.825	1.62155	0.600251	10.534	10.4986	77.8436	76.8991	329.709	22.9784	51.1058	124.987
Amphibia	Anura	Orsberg	NHMB-MB.Am. 908	Eopelobates sp.	sediment	497.096	2.80855	0.60646	12.2394	9.72328	90.9859	104.719	230.621	23.2161	51.6345	84.1868
Amphibia	Anura	Orsberg	NHMB-MB.Am. 908	Eopelobates sp.	sediment	548.903	2.34061	0.505416	7.98274	8.54524	111.041	172.29	256.262	46.4352	68.8504	42.0961
Amphibia	Anura	Orsberg	NHMB-MB.Am. 908	Eopelobates sp.	sediment	506.208	2.09189	0.501898	12.6835	6.43748	87.2955	60.3851	305.375	0	0	41.8031
Amphibia	Anura	Orsberg	NHMB-MB.Am. 908	Eopelobates sp.	sediment	662.536	1.40254	0.201904	12.7558	12.0655	84.7126	70.8509	255.929	46.3749	68.761	84.0827
Amphibia	Anura	Orsberg	NHMB-MB.Am. 908	Eopelobates sp.	sediment	537.734	2.3287	0.502844	9.00107	9.67441	73.6504	53.7768	203.967	11.5497	68.5	167.527
Amphibia	Anura	Orsberg	NHMB-MB.Am. 908	Eopelobates sp.	sediment	527.262	2.56768	0.201617	10.6148	12.0484	93.8207	87.5957	230.01	57.8864	17.1659	83.9635
Amphibia	Anura	Orsberg	NHMB-MB.Am. 908	Eopelobates sp.	sediment	555.245	2.08923	0.401009	9.50054	9.9362	70.3595	147.421	609.974	34.5401	68.2844	292.25
Amphibia	Anura	Orsberg	NHMB-MB.Am. 908	Eopelobates sp.	sediment	564.967	1.87411	0.505854	9.5876	8.55265	67.917	206.251	384.727	46.4755	51.6826	84.2651
Amphibia	Anura	Orsberg	NHMB-MB.Am. 908	Eopelobates sp.	sediment	565.417	1.63749	0.505127	12.7651	9.42384	107.895	108.042	435.397	11.6022	17.2028	0
Amphibia	Anura	Orsberg	NHMB-MB.Am. 908	Eopelobates sp.	sediment	493.126	1.84959	0.29954	4.20539	7.8586	70.075	136.814	151.877	34.4005	51.0062	41.5812
Amphibia	Anura	Orsberg	NHMB-MB.Am. 908	Eopelobates sp.	sediment	522.834	0.702788	0.607021	5.32641	8.5526	69.4602	57.4795	230.835	0	17.2274	126.397
Amphibia	Anura	Orsberg	NHMB-MB.Am. 908	Eopelobates sp.	sediment	524.253	2.08056	1.09819	10.5123	9.89493	97.4849	63.3945	227.79	57.3278	34.0004	41.5766
Amphibia	Anura	Orsberg	NHMB-MB.Am. 908	Eopelobates sp.	sediment	562.355	1.41385	0.203531	5.89353	7.71296	130.422	47.6146	283.791	23.3743	51.9863	0
Amphibia	Anura	Orsberg	NHMB-MB.Am. 908	Eopelobates sp.	sediment	633.965	3.02687	0.402216	12.7055	11.1386	105.857	84.014	331.398	34.6442	68.4901	125.627
Amphibia	Anura	Orsberg	NHMB-MB.Am. 908	Eopelobates sp.	sediment	539.026	2.32705	0.502487	10.582	12.3041	85.8645	127.629	382.166	57.7077	68.4514	41.8521
Amphibia	Anura	Orsberg	NHMB-MB.Am. 908	Eopelobates sp.	sediment	531.965	1.63038	1.00586	8.47309	11.7286	78.2674	144.551	433.505	11.5518	0	41.8892
Amphibia	Anura	Orsberg	NHMB-MB.Am. 908	Eopelobates sp.	sediment	583.225	2.09076	0.802604	6.86652	11.6982	94.9017	117.352	228.907	46.0872	85.4179	83.561
Amphibia	Anura	Orsberg	NHMB-MB.Am. 908	Eopelobates sp.	sediment	499.045	1.38285	0.497673	5.76433	10.4454	85.042	59.8768	302.804	0	0	207.256
Amphibia	Anura	Orsberg	NHMB-MB.Am. 908	Eopelobates sp.	sediment	548.119	0.933475	0.403137	14.857	10.5765	96.8732	97.6792	485.458	11.5745	51.4851	125.915
Amphibia	Anura	Orsberg	NHMB-MB.Am. 908	Eopelobates sp.	sediment	1210.96	2.17054	0.729075	25.7724	14.8771	100.112	69.6171	369.665	95.6915	88.6772	86.7495
Amphibia	Anura	Orsberg	NHMB-MB.Am. 908	Eopelobates sp.	sediment	784.066	2.35028	0.304502	14.9627	16.2734	109.951	61.0595	360.249	34.9703	34.5674	126.81
Amphibia	Anura	Orsberg	NHMB-MB.Am. 908	Eopelobates sp.	sediment	658.743	2.81042	0.50572	10.6501	10.9091	104.935	64.2252	307.7	23.2316	51.6688	84.2427
Amphibia	Anura	Orsberg	NHMB-MB.Am. 908	Eopelobates sp.	sediment	530.402	1.1648	0.402431	10.5936	11.1446	87.4939	80.6965	280.563	23.1085	0	125.694
Amphibia	Anura	Orsberg	NHMB-MB.Am. 908	Eopelobates sp.	sediment	479.593	0.924354	0.299398	8.93222	10.1822	103.54	53.3654	253.008	45.8455	33.988	83.1229
Amphibia	Anura	Orsberg	NHMB-MB.Am. 908	Eopelobates sp.	sediment	602.015	3.04956	0.50654	9.06724	9.74553	89.6485	37.2433	205.466	58.1732	86.2545	210.949
Amphibia	Anura	Orsberg	NHMB-MB.Am. 908	Eopelobates sp.	sediment	646.157	2.11903	0.610092	13.3834	10.3743	80.6712	101.948	232.002	23.3552	51.9437	42.3455
Amphibia	Anura	Orsberg	NHMB-MB.Am. 908	Eopelobates sp.	sediment	562.428	1.4119	0.813004	9.09565	9.18358	103.884	67.9273	334.928	93.3688	86.5248	126.966
Amphibia	Anura	Orsberg	NHMB-MB.Am. 908	Eopelobates sp.	sediment	669.315	2.83019	0.407422	9.11623	9.79819	119.659	54.4648	284.042	23.395	86.7205	127.253
Amphibia	Anura	Orsberg	NHMB-MB.Am. 908	Eopelobates sp.	sediment	1110.31	1.91511	0.723688	24.4934	12.9589	111.991	96.7438	340.724	23.7461	35.2088	258.326
Amphibia	Anura	Orsberg	NHMB-MB.Am. 908	Eopelobates sp.	sediment	941.463	3.55475	0.716417	16.1648	15.8122	118.673	88.931	467.032	23.5075	104.565	255.73
Amphibia	Anura	Orsberg	NHMB-MB.Am. 908	Eopelobates sp.	sediment	659.826	4.67977	0.606311	6.91624	8.83717	161.884	118.202	486.748	23.2104	120.451	168.332
Amphibia	Anura	Orsberg	NHMB-MB.Am. 908	Eopelobates sp.	sediment	616.875	200.07	1.54845	9.78275	8.72673	211.048	86.2498	523.41	59.2769	52.7345	171.961
Amphibia	Anura	Orsberg	NHMB-MB.Am. 908	Eopelobates sp.	sediment	590.415	1.88136	0.203125	7.48588	9.76999	66.6303	50.9138	231.729	69.983	69.1767	0
Amphibia	Anura	Orsberg	NHMB-MB.Am. 908	Eopelobates sp.	sediment	631.727	1.39948	0.604389	12.728	12.6264	109.118	37.0313	306.445	11.5684	17.1527	167.798
Amphibia	Anura	Orsberg	NHMB-MB.Am. 908	Eopelobates sp.	sediment	666.98	1.64519	0.406	8.55005	12.4269	113.047	47.4904	514.639	69.9402	34.5672	84.5394
Amphibia	Anura	Orsberg	NHMB-MB.Am. 908	Eopelobates sp.	sediment	849.212	4.5473	0.516797	20.6783	13.5584	151.388	82.9035	524.066	83.0915	70.4008	215.22
Amphibia	Anura	Orsberg	NHMB-MB.Am. 908	Eopelobates sp.	sediment	899.108	4.77048	0.515052	13.5582	15.0141	119.444	240.986	417.837	59.1508	140.326	128.696
Amphibia	Anura	Orsberg	NHMB-MB.Am. 908	Eopelobates sp.	sediment	653.321	6.31176	1.11053	16.4771	10.8889	90.8781	307.036	486.291	57.9716	120.338	378.392
Amphibia	Anura	Orsberg	NHMB-MB.Am. 908	Eopelobates sp.	sediment	591.233	123.607	1.22482	10.2101	8.62855	91.8788	242.193	465.769	46.888	34.7608	297.545
Amphibia	Urodela	Yanliao	CNU-SAL-NN2013002P	Urodela indet.	ROI 2	28.8902	0.264348	0.398266	1.4204	20.662	8.57014	46.7796	85.7733	4.95676	0.999242	8.98592
Amphibia	Urodela	Yanliao	CNU-SAL-NN2013002P	Urodela indet.	ROI 2	32.4093	0.407172	0.526827	2.14025	21.3167	10.8034	48.3577	81.3881	8.96263	14.0528	9.02667
Amphibia	Urodela	Yanliao	CNU-SAL-NN2013002P	Urodela indet.	ROI 2	36.0976	0.436459	0.66966	4.41004	24.838	8.26689	58.5599	82.816	7.01486	4.04039	10.5975
Amphibia	Urodela	Yanliao	CNU-SAL-NN2013002P	Urodela indet.	ROI 2	34.7066	0.426079	0.703104	3.25014	19.6895	7.78699	50.4127	94.386	4.99335	10.0662	18.1045
Amphibia	Urodela	Yanliao	CNU-SAL-NN2013002P	Urodela indet.	ROI 2	28.8905	0.371995	0.693623	0.999403	18.5233	8.44541	78.7324	91.4476	4.98231	10.0439	13.5484
Amphibia	Urodela	Yanliao	CNU-SAL-NN2013002P	Urodela indet.	ROI 2	23.7617	0.325282	0.712088	0.607345	22.8433	5.92387	60.2398	75.6416	6.92355	3.98781	2.98844
Amphibia	Urodela	Yanliao	CNU-SAL-NN2013002P	Urodela indet.	ROI 2	20.7953	0.316717	0.641731	0.628039	13.9388	4.52997	63.2699	50.1625	3.95915	5.98599	8.97173
Amphibia	Urodela	Yanliao	CNU-SAL-NN2013002P	Urodela indet.	ROI 2	26.2821	0.307487	0.511092	0.849698	16.1463	7.20427	52.6058	76.7178	6.91879	4.98133	4.47958
Amphibia	Urodela	Yanliao	CNU-SAL-NN2013002P	Urodela indet.	ROI 2	27.4219	0.352225	0.535916	1.70332	15.0675	6.26931	47.835	89.5599	9.90681	2.9957	4.48992
Amphibia	Urodela	Yanliao	CNU-SAL-NN2013002P	Urodela indet.	ROI 2	30.6681	0.36306	0.54289	5.19985	22.4477	7.09262	45.644	84.3774	6.97374	7.02924	12.0404
Amphibia	Urodela	Yanliao	CNU-SAL-NN2013002P	Urodela indet.	ROI 2	34.0356	0.47025	0.758374	3.08522	23.6167	6.76824	73.6679	89.7857	6.98754	7.04315	9.04817
Amphibia	Urodela	Yanliao	CNU-SAL-NN2013002P	Urodela indet.	ROI 2	29.4773	0.371333	0.696345	1.22158	21.8522	7.86836	65.7665	81.9747	1.98938	3.00782	16.5297
Amphibia	Urodela	Yanliao	CNU-SAL-NN2013002P	Urodela indet.	ROI 2	27.4839	0.396935	0.659205	0.73125	19.0065	5.60723	55.2683	57.7704	7.93908	6.0017	7.49607
Amphibia	Urodela	Yanliao	CNU-SAL-NN2013002P	Urodela indet.	ROI 2	23.9688	0.35123	0.695509	0.970577	13.912	5.19107	65.0454	55.4786	3.95153	4.97873	13.4317
Amphibia	Urodela	Yanliao	CNU-SAL-NN2013002P	Urodela indet.	ROI 2	25.6609	0.519196	0.716717	1.1956	19.5193	7.38405	63.8293	85.4336	6.93027	3.99167	5.98268
Amphibia	Urodela	Yanliao	CNU-SAL-NN2013002P	Urodela indet.	ROI 2	25.3857	0.44837	0.672759	1.27545	21.7294	7.04171	63.7686	83.546	6.92369	8.97273	17.931
Amphibia	Urodela	Yanliao	CNU-SAL-NN2013002P	Urodela indet.	ROI 2	27.2528	0.426502	0.612347	0.818457	13.5147	8.98087	72.6772	91.0564	6.99763	3.02285	10.5714
Amphibia	Urodela	Yanliao	CNU-SAL-NN2013002P	Urodela indet.	ROI 2	25.1699	0.405692	0.682782	0.873301	19.5625	8.07315	66.1482	81.7719	4.96115	9.00114	10.4929
Amphibia	Urodela	Yanliao	CNU-SAL-NN2013002P	Urodela indet.	ROI 2	23.8338	0.269841	0.837494	0.66148	12.6879	5.14601	61.7941	66.3989	6.85516	2.96131	17.7535
Amphibia	Urodela	Yanliao	CNU-SAL-NN2013002P	Urodela indet.	ROI 2	24.1514	0.32616	0.863914	0.994676	15.0838	6.05194	78.088	67.4689	2.97525	4.99822	7.49128
Amphibia	Urodela	Yanliao	CNU-SAL-NN2013002P	Urodela indet.	ROI 2	23.8645	0.323275	0.656867	0.623719	17.7189	6.94261	52.8567	71.1358	7.86383	3.96321	8.91002
Amphibia	Urodela	Yanliao	CNU-SAL-NN2013002P	Urodela indet.	ROI 2	28.3928	0.367669	0.560197	1.57238	17.7531	6.62211	56.4712	81.3906	5.90925	5.95628	10.4151
Amphibia	Urodela	Yanliao	CNU-SAL-NN2013002P	Urodela indet.	ROI 2	29.8243	0.333707	0.444075	1.17291	22.2617	8.15034	49.0606	89.0915	3.95198	5.97515	11.9406
Amphibia	Urodela	Yanliao	CNU-SAL-NN2013002P	Urodela indet.	ROI 2	39.0367	0.443083	0.503635	1.30603	18.533	7.32319	69.474	95.3647	9.96985	3.01476	9.03698
Amphibia	Urodela	Yanliao	CNU-SAL-NN2013002P	Urodela indet.	ROI 2	25.4587	0.393555	0.708384	0.805581	17.1819	8.17244	73.6934	83.1099	5.9036	3.96706	10.4051
Amphibia	Urodela	Yanliao	CNU-SAL-NN2013002P	Urodela indet.	ROI 2	22.3552	0.33988	0.740989	0.58199	14.9122	5.26291	64.2882	57.3005	4.90235	4.94136	5.92485
Amphibia	Urodela	Yanliao	CNU-SAL-NN2013002P	Urodela indet.	ROI 2	22.6381	0.409159	0.825901	0.942213	17.6547	5.31261	60.1888	53.4381	9.79418	9.87213	8.87774
Amphibia	Urodela	Yanliao	CNU-SAL-NN2013002P	Urodela indet.	ROI 2	23.3386	0.428971	0.646417	3.38686	12.2059	4.95294	51.3402	48.5672	12.8041	5.9566	7.43974
Amphibia	Urodela	Yanliao	CNU-SAL-NN2013002P	Urodela indet.	ROI 2	32.2174	0.508022	0.466443	1.95651	21.0938	8.51898	54.8812	94.7097	10.8398	4.96639	19.3533
Amphibia	Urodela	Yanliao	CNU-SAL-NN2013002P	Urodela indet.	ROI 2	35.7182	0.432948	0.55356	1.85156	24.0782	11.0649	68.9974	111.651	9.9406	7.0138	7.50872
Amphibia	Urodela	Yanliao	CNU-SAL-NN2013002P	Urodela indet.	ROI 2	29.4678	0.397528	0.644377	0.874743	21.2743	8.98498	68.4388	100.058	7.95094	4.00711	19.5189
Amphibia	Urodela	Yanliao	CNU-SAL-NN2013002P	Urodela indet.	ROI 2	24.1724	0.280439	0.662785	0.605433	19.9944	7.46509	75.739	70.0014	6.90176	4.96906	10.4266
Amphibia	Urodela	Yanliao	CNU-SAL-NN2013002P	Urodela indet.	ROI 2	19.9008	0.420553	0.764559	0.464049	16.6578	5.73665	62.469	58.2824	3.94287	4.96782	7.44571
Amphibia	Urodela	Yanliao	CNU-SAL-NN2013002P	Urodela indet.	ROI 2	19.3024	0.356592	0.817342	0.520735	23.1501	4.9759	52.3474	46.6865	5.87099	6.90401	8.86942
Amphibia	Urodela	Yanliao	CNU-SAL-NN2013002P	Urodela indet.	ROI 2	19.0599	0.278611	0.845483	0.581437	14.898	3.37613	54.8216	38.015	2.93861	2.962	8.87884
Amphibia	Urodela	Yanliao	CNU-SAL-NN2013002P	Urodela indet.	ROI 2	31.773	0.361087	0.555705	1.5819	21.7676	9.12552	66.0553	104.503	8.91752	4.99361	5.98749
Amphibia	Urodela	Yanliao	CNU-SAL-NN2013002P	Urodela indet.	ROI 2	27.7395	0.424362	0.739834	0.732916	17.369	8.14901	76.9515	84.9229	9.94646	5.01281	9.01578
Amphibia	Urodela	Yanliao	CNU-SAL-NN2013002P	Urodela indet.	ROI 2	23.8155	0.350493	0.568571	0.625514	14.4381	5.90428	59.4997	75.1664	5.91485	2.98096	7.44639
Amphibia	Urodela	Yanliao	CNU-SAL-NN2013002P	Urodela indet.	ROI 2	21.9553	0.31304	0.501977	0.580699	22.0431	5.63818	52.8733	69.9036	2.93489	4.93041	5.91172
Amphibia	Urodela	Yanliao	CNU-SAL-NN2013002P	Urodela indet.	ROI 2	19.5833	0.30288	0.627356	0.697471	13.1622	4.45583	58.2279	54.6758	6.81511	1.96267	2.94163
Amphibia	Urodela	Yanliao	CNU-SAL-NN2013002P	Urodela indet.	ROI 2	18.2255	0.383372	0.74083	0.802572	21.5352	3.93249	54.8619	40.7284	4.9013	2.96418	5.92358
Amphibia	Urodela	Yanliao	CNU-SAL-NN2013002P	Urodela indet.	ROI 2	19.2265	0.347314	0.699411	0.779801	18.1591	3.53252	50.1161	36.5733	1.95374	1.96929	8.85463
Amphibia	Urodela	Yanliao	CNU-SAL-NN2013002P	Urodela indet.	ROI 2	31.5623	0.396639	0.690269	1.27873	16.758	7.17191	70.1901	84.4404	5.94988	5.99723	13.4829
Amphibia	Urodela	Yanliao	CNU-SAL-NN2013002P	Urodela indet.	ROI 2	25.489	0.335635	0.703559	0.650863	22.3903	5.95156	70.0631	73.0462	12.9181	4.00645	9.00723
Amphibia	Urodela	Yanliao	CNU-SAL-NN2013002P	Urodela indet.	ROI 2	25.1664	0.361758	0.702831	0.894012	13.4203	6.33803	67.5396	69.1181	4.96338	5.00288	10.4976
Amphibia	Urodela	Yanliao	CNU-SAL-NN2013002P	Urodela indet.	ROI 2	22.5313	0.334212	0.570694	0.972156	19.5085	5.7586	68.1373	79.2873	3.95796	5.9842	11.9587
Amphibia	Urodela	Yanliao	CNU-SAL-NN2013002P	Urodela indet.	ROI 2	18.8271	0.252702	0.354854	0.862851	14.3582	4.5976	39.2678	55.2798	6.8625	1.97632	4.44313
Amphibia	Urodela	Yanliao	CNU-SAL-NN2013002P	Urodela indet.	ROI 2	17.4813	0.297767	0.360564	0.645363	15.5408	4.34244	27.5722	32.6155	4.92653	8.93833	5.95408
Amphibia	Urodela	Yanliao	CNU-SAL-NN2013002P	Urodela indet.	ROI 2	20.7306	0.39299	0.511962	1.02564	14.9434	4.21914	43.1283	40.3738	0.982522	0.990341	2.96863
Amphibia	Urodela	Yanliao	CNU-SAL-NN2013002P	Urodela indet.	ROI 3	22.9683	0.472369	0.568824	0.870218	17.9618	7.69803	53.548	65.955	3.86502	6.81762	10.2182
Amphibia	Urodela	Yanliao	CNU-SAL-NN2013002P	Urodela indet.	ROI 3	20.5193	0.310529	0.455489	0.556178	22.9596	5.64778	49.5205	67.3489	3.88179	3.91269	13.1947
Amphibia	Urodela	Yanliao	CNU-SAL-NN2013002P	Urodela indet.	ROI 3	22.8498	0.310319	0.439753	0.555803	15.8424	6.08234	50.0193	68.1891	4.84897	7.8201	7.32543
Amphibia	Urodela	Yanliao	CNU-SAL-NN2013002P	Urodela indet.	ROI 3	21.3167	0.385819	0.506457	0.612054	16.8442	5.83172	53.9852	61.6577	9.64594	3.88908	8.74338
Amphibia	Urodela	Yanliao	CNU-SAL-NN2013002P	Urodela indet.	ROI 3	20.1729	0.274268	0.655872	0.730271	16.2953	5.55734	58.9934	64.939	3.85708	2.91583	7.2837
Amphibia	Urodela	Yanliao	CNU-SAL-NN2013002P	Urodela indet.	ROI 3	21.0261	0.333421	0.688648	0.649678	14.087	5.81505	48.2894	57.0899	4.80918	1.93898	2.90613
Amphibia	Urodela	Yanliao	CNU-SAL-NN2013002P	Urodela indet.	ROI 3	22.4945	0.242522	0.616293	0.83772	17.5655	5.94646	57.7457	50.0534	1.94893	1.96444	16.1936
Amphibia	Urodela	Yanliao	CNU-SAL-NN2013002P	Urodela indet.	ROI 3	24.2441	0.310756	0.660557	0.993901	20.7882	5.92628	51.6882	54.3177	2.91347	3.91555	14.6715
Amphibia	Urodela	Yanliao	CNU-SAL-NN2013002P	Urodela indet.	ROI 3	23.4495	0.214499	0.595133	0.770559	17.4001	5.83593	56.1428	70.5169	2.89587	8.75676	14.5828
Amphibia	Urodela	Yanliao	CNU-SAL-NN2013002P	Urodela indet.	ROI 3	24.6535	0.31906	0.378176	0.91345	19.1274	6.35873	53.4983	64.2283	7.76129	2.93365	7.3282
Amphibia	Urodela	Yanliao	CNU-SAL-NN2013002P	Urodela indet.	ROI 3	22.731	0.283339	0.484129	0.790878	17.4124	7.53206	47.7022	72.7721	3.8639	3.89466	8.7559
Amphibia	Urodela	Yanliao	CNU-SAL-NN2013002P	Urodela indet.	ROI 3	21.6724	0.386772	0.615403	0.73232	13.0729	5.5183	53.5879	56.2912	5.80186	2.92402	5.84331
Amphibia	Urodela	Yanliao	CNU-SAL-NN2013002P	Urodela indet.	ROI 3	24.9326	0.301862	0.856823	1.03276	22.41	6.46941	68.1481	64.9033	4.85159	3.91216	5.86351
Amphibia	Urodela	Yanliao	CNU-SAL-NN2013002P	Urodela indet.	ROI 3	23.2679	0.39551	0.827246	0.772183	22.8858	6.55876	64.2225	50.57	5.80395	1.95005	4.38407
Amphibia	Urodela	Yanliao	CNU-SAL-NN2013002P	Urodela indet.	ROI 3	24.7908	0.283984	0.86263	1.0503	20.7243	5.85335	53.6542	47.741	11.6181	3.90351	4.38791
Amphibia	Urodela	Yanliao	CNU-SAL-NN2013002P	Urodela indet.	ROI 3	25.8115	0.413681	0.678788	1.30986	25.1246	5.58812	57.9901	53.3457	3.87844	4.88664	4.39442
Amphibia	Urodela	Yanliao	CNU-SAL-NN2013002P	Urodela indet.	ROI 3	22.7754	0.326493	0.484461	0.613351	16.8799	5.46176	59.9338	72.3807	1.93328	2.92299	18.9841
Amphibia	Urodela	Yanliao	CNU-SAL-NN2013002P	Urodela indet.	ROI 3	23.3857	0.274317	0.537067	0.631699	16.2983	7.79258	57.681	72.2163	5.78666	3.88848	5.82801
Amphibia	Urodela	Yanliao	CNU-SAL-NN2013002P	Urodela indet.	ROI 3	22.5519	0.392842	0.726125	0.766975	20.0253	5.91737	55.8817	59.8799	4.80401	6.77914	11.612
Amphibia	Urodela	Yanliao	CNU-SAL-NN2013002P	Urodela indet.	ROI 3	23.3351	0.377998	0.722756	0.65284	18.5111	6.33485	69.4722	60.4568	4.83259	6.81947	7.30068
Amphibia	Urodela	Yanliao	CNU-SAL-NN2013002P	Urodela indet.	ROI 3	21.3781	0.315375	0.400509	0.667361	16.2055	4.22631	40.2522	62.173	11.5075	3.86635	2.89743
Amphibia	Urodela	Yanliao	CNU-SAL-NN2013002P	Urodela indet.	ROI 3	23.1451	0.412316	0.676549	0.553865	17.9647	6.38876	56.4732	58.4647	6.76489	4.87052	11.6798
Amphibia	Urodela	Yanliao	CNU-SAL-NN2013002P	Urodela indet.	ROI 3	23.3804	0.274086	0.743594	0.749509	19.5414	6.69705	56.0461	50.3768	7.70903	4.85649	11.6462
Amphibia	Urodela	Yanliao	CNU-SAL-NN2013002P	Urodela indet.	ROI 3	24.7582	0.334591	0.687227	0.928548	20.6609	5.4537	45.2813	57.731	3.86085	7.78316	8.74899
Amphibia	Urodela	Yanliao	CNU-SAL-NN2013002P	Urodela indet.	ROI 3	23.8817	0.472728	0.740418	0.80637	17.1987	6.51097	62.9574	64.0798	2.95469	1e-06	5.95161
Amphibia	Urodela	Yanliao	CNU-SAL-NN2013002P	Urodela indet.	ROI 3	23.3124	0.294905	0.62104	0.619185	25.2858	11.248	61.8426	68.8366	2.9275	11.8032	4.42263
Amphibia	Urodela	Yanliao	CNU-SAL-NN2013002P	Urodela indet.	ROI 3	22.3511	0.313063	0.634329	0.660846	15.9825	7.35229	59.856	64.7718	1.95674	4.93078	13.3024
Amphibia	Urodela	Yanliao	CNU-SAL-NN2013002P	Urodela indet.	ROI 3	20.8158	0.328574	0.723584	0.457967	17.5354	4.83698	58.9814	51.0782	4.864	3.92217	10.2874
Amphibia	Urodela	Yanliao	CNU-SAL-NN2013002P	Urodela indet.	ROI 3	21.6426	0.30467	0.518096	0.601366	14.895	5.58887	44.6008	61.9297	4.89671	3.94855	10.3566
Amphibia	Urodela	Yanliao	CNU-SAL-NN2013002P	Urodela indet.	ROI 3	22.0419	0.311993	0.589499	0.658587	20.3217	5.72951	55.6389	61.2115	5.85015	5.89671	10.3109
Amphibia	Urodela	Yanliao	CNU-SAL-NN2013002P	Urodela indet.	ROI 3	23.6607	0.295253	0.691724	0.619917	18.1613	5.40982	43.9574	45.9453	4.88493	3.93905	17.7114
Amphibia	Urodela	Yanliao	CNU-SAL-NN2013002P	Urodela indet.	ROI 3	25.8138	0.331053	0.557502	1.08334	19.8762	5.75955	54.3173	53.7011	1.96027	5.92763	13.3264
Amphibia	Urodela	Yanliao	CNU-SAL-NN2013002P	Urodela indet.	ROI 3	22.4715	0.339647	0.537823	0.82225	25.9405	7.03087	53.2233	78.287	3.91919	4.93798	11.8416
Amphibia	Urodela	Yanliao	CNU-SAL-NN2013002P	Urodela indet.	ROI 3	21.6074	0.355118	0.554271	0.777875	17.5653	5.12051	53.4678	55.8368	4.87228	7.85769	8.83277
Amphibia	Urodela	Yanliao	CNU-SAL-NN2013002P	Urodela indet.	ROI 3	22.8253	0.35529	0.635975	0.598655	15.9263	5.56368	52.9587	56.0864	3.89971	6.87881	8.83704
Amphibia	Urodela	Yanliao	CNU-SAL-NN2013002P	Urodela indet.	ROI 3	22.0463	0.31062	0.536709	0.576211	14.2173	5.5946	49.2688	56.0668	6.79514	6.84922	8.79903
Amphibia	Urodela	Yanliao	CNU-SAL-NN2013002P	Urodela indet.	ROI 3	24.0013	0.268933	0.450338	0.859029	17.5934	6.1765	47.3946	59.0455	5.85609	5.90269	10.3214
Amphibia	Urodela	Yanliao	CNU-SAL-NN2013002P	Urodela indet.	ROI 3	23.8545	0.406725	0.580887	0.557979	18.0981	4.34582	57.1597	58.6767	4.86796	9.8134	10.2958
Amphibia	Urodela	Yanliao	CNU-SAL-NN2013002P	Urodela indet.	ROI 3	24.2338	0.432196	0.742693	0.716588	17.5298	5.00027	56.0277	45.0677	7.7799	5.88137	16.1607
Amphibia	Urodela	Yanliao	CNU-SAL-NN2013002P	Urodela indet.	ROI 3	23.9259	0.355431	0.671143	1.31757	17.0314	5.621	54.5852	44.7534	5.85189	3.93231	1.47343
Amphibia	Urodela	Yanliao	CNU-SAL-NN2013002P	Urodela indet.	ROI 3	24.4796	0.250368	0.61043	0.576548	21.3384	6.64062	58.3577	61.1996	10.6843	8.8113	13.2063
Amphibia	Urodela	Yanliao	CNU-SAL-NN2013002P	Urodela indet.	ROI 3	22.3718	0.414018	0.675481	0.516426	20.2254	7.56656	55.9075	58.9275	6.79281	12.7156	10.262
Amphibia	Urodela	Yanliao	CNU-SAL-NN2013002P	Urodela indet.	ROI 3	21.7343	0.397822	0.596003	0.517798	13.154	5.11275	53.9206	48.4223	3.89192	5.88434	5.87959
Amphibia	Urodela	Yanliao	CNU-SAL-NN2013002P	Urodela indet.	ROI 3	20.4477	0.283458	0.484332	0.652748	14.6979	4.36824	49.5781	49.8588	4.83191	2.92222	10.2195
Amphibia	Urodela	Yanliao	CNU-SAL-NN2013002P	Urodela indet.	ROI 3	22.2446	0.327171	0.500878	0.535318	18.0062	6.12986	46.2395	51.5235	10.6551	2.92906	5.8534
Amphibia	Urodela	Yanliao	CNU-SAL-NN2013002P	Urodela indet.	ROI 3	21.0325	0.282789	0.6826	0.55254	13.5771	5.17505	48.6676	45.7795	5.78461	4.85887	7.28242
Amphibia	Urodela	Yanliao	CNU-SAL-NN2013002P	Urodela indet.	ROI 3	20.7031	0.388893	0.692257	0.597028	21.9076	3.40605	48.5469	31.7403	0.972278	6.86011	4.40651
Amphibia	Urodela	Yanliao	CNU-SAL-NN2013002P	Urodela indet.	ROI 3	25.2731	0.353513	0.721539	0.714793	15.8466	5.91952	47.3712	46.2834	3.8802	0.977771	11.7238
Amphibia	Urodela	Yanliao	CNU-SAL-NN2013002P	Urodela indet.	ROI 3	24.3261	0.430748	0.825019	0.793541	20.7469	6.90026	63.0194	67.7069	6.7846	3.90777	4.3927
Amphibia	Urodela	Yanliao	CNU-SAL-NN2013002P	Urodela indet.	ROI 3	23.957	0.319617	0.734478	0.895152	22.9929	5.27158	54.9248	66.7809	7.77483	3.91836	5.87279
Amphibia	Urodela	Yanliao	CNU-SAL-NN2013002P	Urodela indet.	ROI 3	21.7685	0.328056	0.62586	0.556646	21.8847	5.43302	52.2269	60.3103	10.6839	2.93699	11.7385
Amphibia	Urodela	Yanliao	CNU-SAL-NN2013002P	Urodela indet.	ROI 3	20.0942	0.350786	0.547509	0.512257	16.8088	6.1458	47.2698	52.7385	5.77541	6.7916	5.81667
Amphibia	Urodela	Yanliao	CNU-SAL-NN2013002P	Urodela indet.	ROI 3	18.7854	0.291761	0.579858	0.49402	15.2273	4.4185	42.1132	35.0431	1.93086	1.94623	5.83397
Amphibia	Urodela	Yanliao	CNU-SAL-NN2013002P	Urodela indet.	ROI 3	15.749	0.374907	0.499504	0.529774	10.7998	3.46651	39.9749	23.416	4.79307	1.93249	5.79278
Amphibia	Urodela	Yanliao	CNU-SAL-NN2013002P	Urodela indet.	ROI 3	21.8067	0.350609	0.570194	1.14215	16.8003	2.98981	34.5767	25.4774	3.84833	1.93948	7.26718
Amphibia	Urodela	Yanliao	CNU-SAL-NN2013002P	Urodela indet.	ROI 3	28.1024	0.524193	0.603751	2.19655	15.7934	4.91638	48.5384	56.7221	5.80077	2.92347	10.2239
Amphibia	Urodela	Yanliao	CNU-SAL-NN2013002P	Urodela indet.	ROI 3	25.374	0.333032	0.710774	0.530935	20.0235	5.53686	58.2488	60.9712	7.68572	3.87345	4.35411
Amphibia	Urodela	Yanliao	CNU-SAL-NN2013002P	Urodela indet.	ROI 3	22.8291	0.396412	0.566896	0.635031	16.3843	6.73807	59.3153	50.0213	6.78672	3.90899	8.78813
Amphibia	Urodela	Yanliao	CNU-SAL-NN2013002P	Urodela indet.	ROI 3	22.746	0.357901	0.55294	0.569072	15.1213	5.74197	49.7105	61.5003	8.62837	2.89901	5.79335
Amphibia	Urodela	Yanliao	CNU-SAL-NN2013002P	Urodela indet.	ROI 3	20.0589	0.325246	0.540064	0.591298	23.3246	5.60412	50.1944	57.8153	4.81473	2.91183	4.36422
Amphibia	Urodela	Yanliao	CNU-SAL-NN2013002P	Urodela indet.	ROI 3	18.756	0.298728	0.538547	0.707565	16.7682	4.93731	41.8868	41.6504	8.64217	2.90365	5.80262
Amphibia	Urodela	Yanliao	CNU-SAL-NN2013002P	Urodela indet.	ROI 3	18.796	0.306047	0.407067	0.469843	16.163	4.48544	40.4091	37.1186	3.82576	2.89216	11.5593
Amphibia	Urodela	Yanliao	CNU-SAL-NN2013002P	Urodela indet.	ROI 3	21.7184	0.332593	0.358735	0.667704	17.2948	5.04166	38.1672	52.1295	2.87835	3.86834	17.3935
Amphibia	Urodela	Yanliao	CNU-SAL-NN2013002P	Urodela indet.	ROI 3	24.0781	0.402931	0.395155	0.769934	14.6694	5.39522	48.6882	61.432	10.6096	6.80529	11.6568
Amphibia	Urodela	Yanliao	CNU-SAL-NN2013002P	Urodela indet.	ROI 3	24.2343	0.351462	0.598433	0.868567	19.5575	6.81155	63.2361	66.9308	3.85769	3.88839	7.28485
Amphibia	Urodela	Yanliao	CNU-SAL-NN2013002P	Urodela indet.	ROI 3	23.7255	0.239535	0.597218	0.847103	14.0962	5.00312	50.9614	54.7102	3.84986	5.82074	5.81605
Amphibia	Urodela	Yanliao	CNU-SAL-NN2013002P	Urodela indet.	ROI 3	22.895	0.332215	0.533679	0.765026	16.1954	7.85171	58.6317	64.7597	3.83344	7.72789	5.79124
Amphibia	Urodela	Yanliao	CNU-SAL-NN2013002P	Urodela indet.	ROI 3	21.3405	0.416087	0.630803	0.606187	15.6064	6.58552	61.8548	64.7744	4.77674	7.70362	4.32979
Amphibia	Urodela	Yanliao	CNU-SAL-NN2013002P	Urodela indet.	ROI 3	19.8726	0.339915	0.555213	0.450085	21.0035	4.75373	47.4746	37.1037	0.956056	7.70932	12.999
Amphibia	Urodela	Yanliao	CNU-SAL-NN2013002P	Urodela indet.	ROI 3	24.2297	0.351187	0.448475	0.867889	21.7136	4.90049	48.6459	46.199	5.78202	3.88536	7.27917
Amphibia	Urodela	Yanliao	CNU-SAL-NN2013002P	Urodela indet.	ROI 3	26.2379	0.325965	0.541258	0.849401	16.3089	6.27086	53.2178	60.1462	1.93015	3.89102	10.2057
Amphibia	Urodela	Yanliao	CNU-SAL-NN2013002P	Urodela indet.	ROI 3	26.2175	0.324997	0.459277	0.709014	19.5126	6.52407	46.4603	69.6327	2.88663	2.9096	10.1754
Amphibia	Urodela	Yanliao	CNU-SAL-NN2013002P	Urodela indet.	ROI 4	16.9391	0.249246	0.380769	0.376045	11.4384	3.38737	28.3848	42.6035	0.966947	2.92393	4.38235
Amphibia	Urodela	Yanliao	CNU-SAL-NN2013002P	Urodela indet.	ROI 4	21.2333	0.415542	0.658597	2.75112	17.5566	4.67772	44.0891	43.8024	2.92192	9.81725	7.357
Amphibia	Urodela	Yanliao	CNU-SAL-NN2013002P	Urodela indet.	ROI 4	27.2069	0.477423	0.559371	7.05621	26.4058	4.85585	51.7096	49.271	4.88297	3.93746	7.37679
Amphibia	Urodela	Yanliao	CNU-SAL-NN2013002P	Urodela indet.	ROI 4	24.2826	0.363777	0.434111	4.68716	18.1141	4.51483	45.4472	69.4062	9.74448	5.89322	13.249
Amphibia	Urodela	Yanliao	CNU-SAL-NN2013002P	Urodela indet.	ROI 4	23.3709	0.461433	0.463636	1.94474	16.001	6.91806	55.6258	76.6982	5.87702	6.9111	10.3583
Amphibia	Urodela	Yanliao	CNU-SAL-NN2013002P	Urodela indet.	ROI 4	22.6458	0.345882	0.611396	1.1151	10.9601	5.66171	50.1764	66.4045	3.89136	4.90292	7.34844
Amphibia	Urodela	Yanliao	CNU-SAL-NN2013002P	Urodela indet.	ROI 4	22.4295	0.328398	0.479552	1.09455	12.5968	5.38374	47.4799	62.3708	4.86138	1e-06	8.81302
Amphibia	Urodela	Yanliao	CNU-SAL-NN2013002P	Urodela indet.	ROI 4	24.398	0.322959	0.378892	2.39194	14.3826	5.65963	47.4168	63.6682	4.91009	2.9695	10.3849
Amphibia	Urodela	Yanliao	CNU-SAL-NN2013002P	Urodela indet.	ROI 4	20.0355	0.336549	0.656492	0.61603	21.3287	4.0045	53.0041	44.549	1e-05	4.89294	4.40009
Amphibia	Urodela	Yanliao	CNU-SAL-NN2013002P	Urodela indet.	ROI 4	20.9191	0.402246	0.602632	1.59081	15.517	5.05845	56.9495	59.292	7.87041	4.95816	11.89
Amphibia	Urodela	Yanliao	CNU-SAL-NN2013002P	Urodela indet.	ROI 4	22.6819	0.37482	0.663133	2.00729	21.5445	4.21124	52.4641	53.2831	6.86477	3.95395	10.3707
Amphibia	Urodela	Yanliao	CNU-SAL-NN2013002P	Urodela indet.	ROI 4	27.0893	0.440161	0.468798	4.68285	25.1056	4.19706	51.626	64.6645	4.95205	4.99146	5.98492
Amphibia	Urodela	Yanliao	CNU-SAL-NN2013002P	Urodela indet.	ROI 4	25.1207	0.569128	0.548557	2.29857	16.092	5.62159	58.1042	78.7087	8.86568	6.95041	14.8817
Amphibia	Urodela	Yanliao	CNU-SAL-NN2013002P	Urodela indet.	ROI 4	21.6448	0.349172	0.460955	0.743768	17.1497	5.77104	49.8453	65.2425	7.85674	7.91927	19.2876
Amphibia	Urodela	Yanliao	CNU-SAL-NN2013002P	Urodela indet.	ROI 4	20.9044	0.34734	0.365275	0.819853	19.2611	5.35437	39.131	56.6483	3.90777	4.92359	13.283
Amphibia	Urodela	Yanliao	CNU-SAL-NN2013002P	Urodela indet.	ROI 4	23.5383	0.314295	0.363342	0.86449	21.5783	5.2723	44.4623	56.9543	6.87553	4.95018	8.90313
Amphibia	Urodela	Yanliao	CNU-SAL-NN2013002P	Urodela indet.	ROI 4	20.5176	0.252263	0.778545	0.721133	14.8846	4.8108	54.7721	56.9711	8.8079	5.91866	7.39236
Amphibia	Urodela	Yanliao	CNU-SAL-NN2013002P	Urodela indet.	ROI 4	21.8657	0.295622	0.556405	0.680759	17.0819	4.97441	49.3797	66.9942	6.84745	1.97199	11.8224
Amphibia	Urodela	Yanliao	CNU-SAL-NN2013002P	Urodela indet.	ROI 4	23.3229	0.289068	0.631115	1.04893	21.0953	6.18088	60.5629	66.3691	6.89854	3.9734	7.4441
Amphibia	Urodela	Yanliao	CNU-SAL-NN2013002P	Urodela indet.	ROI 4	23.6293	0.286365	0.62133	0.779339	16.4985	5.62661	55.9789	63.0739	11.7155	4.9203	8.84939
Amphibia	Urodela	Yanliao	CNU-SAL-NN2013002P	Urodela indet.	ROI 4	24.6371	0.366018	0.545982	0.923139	20.4348	8.6975	50.3	54.6136	6.86316	3.95302	16.293
Amphibia	Urodela	Yanliao	CNU-SAL-NN2013002P	Urodela indet.	ROI 4	24.7287	0.391527	0.584034	1.00179	18.1962	8.01972	61.4976	64.1342	5.87319	7.89325	11.8303
Amphibia	Urodela	Yanliao	CNU-SAL-NN2013002P	Urodela indet.	ROI 4	23.8474	0.340714	0.355766	0.925423	14.9488	5.94225	45.0314	73.821	4.91438	3.9628	10.3939
Amphibia	Urodela	Yanliao	CNU-SAL-NN2013002P	Urodela indet.	ROI 4	23.9657	0.357984	0.375101	0.623301	14.9403	6.66043	44.4669	62.118	5.89392	6.93096	5.93603
Amphibia	Urodela	Yanliao	CNU-SAL-NN2013002P	Urodela indet.	ROI 4	22.0701	0.371175	0.548523	0.715597	14.7703	4.1154	46.6252	52.7649	2.91343	4.89436	10.2699
Amphibia	Urodela	Yanliao	CNU-SAL-NN2013002P	Urodela indet.	ROI 4	24.7477	0.287851	0.566003	0.843645	15.4785	4.21414	50.8849	54.44	6.8695	3.95667	11.8604
Amphibia	Urodela	Yanliao	CNU-SAL-NN2013002P	Urodela indet.	ROI 4	24.5106	0.405563	0.447936	0.874319	14.2184	5.43047	48.7399	67.5956	4.85405	4.89268	16.1328
Amphibia	Urodela	Yanliao	CNU-SAL-NN2013002P	Urodela indet.	ROI 4	23.7526	0.365691	0.444188	0.962415	21.5202	5.86695	55.8986	77.8219	2.93873	3.94949	13.3188
Amphibia	Urodela	Yanliao	CNU-SAL-NN2013002P	Urodela indet.	ROI 4	23.0097	0.417184	0.490065	0.760547	14.3211	5.69069	45.8728	70.3161	5.86692	3.94241	4.43163
Amphibia	Urodela	Yanliao	CNU-SAL-NN2013002P	Urodela indet.	ROI 4	25.6258	0.421862	0.504712	0.733556	19.0968	4.37831	45.7063	54.6173	2.90582	6.83422	8.77976
Amphibia	Urodela	Yanliao	CNU-SAL-NN2013002P	Urodela indet.	ROI 4	31.1582	0.38376	0.558137	1.40592	19.8988	7.0413	61.1092	81.7633	6.86876	4.94531	8.89437
Amphibia	Urodela	Yanliao	CNU-SAL-NN2013002P	Urodela indet.	ROI 4	30.0132	0.357211	0.448369	0.842649	20.4296	7.53219	48.1357	69.8158	11.7624	1.976	5.92322
Amphibia	Urodela	Yanliao	CNU-SAL-NN2013002P	Urodela indet.	ROI 4	20.4381	0.275127	0.654077	0.475172	13.0771	5.19216	55.9936	63.1549	7.73831	0.974987	4.3839
Amphibia	Urodela	Yanliao	CNU-SAL-NN2013002P	Urodela indet.	ROI 4	20.2934	0.300915	0.630981	0.633551	12.532	3.71643	57.3195	43.0594	0.967272	4.87485	4.38383
Amphibia	Urodela	Yanliao	CNU-SAL-NN2013002P	Urodela indet.	ROI 4	19.5822	0.40341	0.599198	0.711553	11.4231	5.23795	44.5073	36.1535	3.86262	6.81338	10.2118
Amphibia	Urodela	Yanliao	CNU-SAL-NN2013002P	Urodela indet.	ROI 4	22.8447	0.328527	0.61902	0.597262	26.8473	4.83628	52.3018	60.6189	3.89064	6.8628	8.81648
Amphibia	Urodela	Yanliao	CNU-SAL-NN2013002P	Urodela indet.	ROI 4	25.7876	0.348123	0.541358	0.901866	25.9231	6.47292	61.2464	71.0818	2.93743	4.93468	7.39605
Amphibia	Urodela	Yanliao	CNU-SAL-NN2013002P	Urodela indet.	ROI 4	34.1811	0.531452	0.756368	1.30408	21.5335	6.20288	67.4964	76.5276	11.7622	2.96395	13.327
Amphibia	Urodela	Yanliao	CNU-SAL-NN2013002P	Urodela indet.	ROI 4	34.7171	0.401383	0.738007	1.34627	20.4607	7.65459	72.1787	85.3856	2.94507	5.93702	10.3814
Amphibia	Urodela	Yanliao	CNU-SAL-NN2013002P	Urodela indet.	ROI 4	30.5761	0.479987	0.699064	0.904348	20.4637	7.54479	78.3849	86.2949	6.87286	6.92756	4.44984
Amphibia	Urodela	Yanliao	CNU-SAL-NN2013002P	Urodela indet.	ROI 4	21.6043	0.326451	0.738131	0.731969	11.9777	3.44046	64.9642	58.6914	6.7656	3.89682	5.84052
Amphibia	Urodela	Yanliao	CNU-SAL-NN2013002P	Urodela indet.	ROI 4	18.8086	0.405682	0.664375	0.655931	17.5047	4.1152	50.0863	46.1115	5.82656	4.89411	14.6705
Amphibia	Urodela	Yanliao	CNU-SAL-NN2013002P	Urodela indet.	ROI 4	20.9417	0.388205	0.609963	0.556242	13.668	4.71617	54.3191	49.4097	4.8528	3.91314	7.33121
Amphibia	Urodela	Yanliao	CNU-SAL-NN2013002P	Urodela indet.	ROI 4	24.0991	0.336853	0.475421	1.11383	19.1585	6.80831	48.52	62.7799	4.85869	4.89736	16.1483
Amphibia	Urodela	Yanliao	CNU-SAL-NN2013002P	Urodela indet.	ROI 4	29.4974	0.355753	0.652336	1.93818	25.2953	6.61893	58.9197	63.0681	3.90479	2.9519	14.7476
Amphibia	Urodela	Yanliao	CNU-SAL-NN2013002P	Urodela indet.	ROI 4	33.8497	0.468509	0.601801	1.71822	30.7914	7.00438	67.2158	86.0141	2.92832	9.83876	5.89849
Amphibia	Urodela	Yanliao	CNU-SAL-NN2013002P	Urodela indet.	ROI 4	32.9735	0.470139	0.638959	1.48361	22.6221	7.74822	70.6742	95.2577	13.713	11.8476	11.838
Amphibia	Urodela	Yanliao	CNU-SAL-NN2013002P	Urodela indet.	ROI 4	32.2591	0.434746	0.6926	1.5017	22.0416	6.35631	69.2402	87.094	5.86935	3.94404	16.256
Amphibia	Urodela	Yanliao	CNU-SAL-NN2013002P	Urodela indet.	ROI 4	19.2971	0.264148	0.583411	0.647525	14.0403	5.74161	51.8114	63.2473	2.87594	8.6965	8.68948
Amphibia	Urodela	Yanliao	CNU-SAL-NN2013002P	Urodela indet.	ROI 4	18.4978	0.256048	0.538538	0.569973	15.6861	5.15424	47.4182	50.6372	2.88067	5.8072	5.80252
Amphibia	Urodela	Yanliao	CNU-SAL-NN2013002P	Urodela indet.	ROI 4	20.1765	0.352981	0.366006	0.773193	15.2771	4.7066	42.5167	44.0026	1.93718	5.8578	8.7796
Amphibia	Urodela	Yanliao	CNU-SAL-NN2013002P	Urodela indet.	ROI 4	27.1657	0.31036	0.486105	1.31028	20.7617	6.85037	54.5493	68.198	8.72928	5.86584	4.39583
Amphibia	Urodela	Yanliao	CNU-SAL-NN2013002P	Urodela indet.	ROI 4	29.1934	0.372388	0.472808	1.61536	17.014	7.98247	59.8754	93.8638	3.89727	4.91036	13.2473
Amphibia	Urodela	Yanliao	CNU-SAL-NN2013002P	Urodela indet.	ROI 4	29.2776	0.381957	0.625439	0.839591	18.1548	7.44967	56.535	86.7301	9.76641	6.8909	8.85258
Amphibia	Urodela	Yanliao	CNU-SAL-NN2013002P	Urodela indet.	ROI 4	30.1659	0.405639	0.644994	0.973856	20.7846	7.84549	70.5929	91.9917	2.91298	10.7659	17.6027
Amphibia	Urodela	Yanliao	CNU-SAL-NN2013002P	Urodela indet.	ROI 4	33.4873	0.406561	0.569039	1.11551	21.3801	6.10368	61.1415	92.4228	6.81238	5.88565	11.7618
Amphibia	Urodela	Yanliao	CNU-SAL-NN2013002P	Urodela indet.	ROI 4	19.2905	0.387041	0.431082	0.653604	16.3524	5.68616	48.0503	64.2829	5.80589	2.92605	10.2329
Amphibia	Urodela	Yanliao	CNU-SAL-NN2013002P	Urodela indet.	ROI 4	19.5901	0.48872	0.517984	0.750283	13.5844	4.57832	55.5747	58.3565	1.92925	0.972302	13.1155
Amphibia	Urodela	Yanliao	CNU-SAL-NN2013002P	Urodela indet.	ROI 4	23.0924	0.325471	0.540437	1.28203	13.0274	5.28132	50.4935	46.6362	1.92722	0.971281	5.82298
Amphibia	Urodela	Yanliao	CNU-SAL-NN2013002P	Urodela indet.	ROI 4	28.7729	0.372967	0.496832	1.1385	24.7361	4.96234	51.4016	57.0296	5.855	9.836	20.6389
Amphibia	Urodela	Yanliao	CNU-SAL-NN2013002P	Urodela indet.	ROI 4	28.2481	0.406398	0.42951	0.876118	19.7275	6.10124	45.9044	80.6154	11.6737	3.9222	8.81782
Amphibia	Urodela	Yanliao	CNU-SAL-NN2013002P	Urodela indet.	ROI 4	27.8414	0.344967	0.393654	0.893689	19.676	6.24977	51.6407	84.6134	5.82159	4.88994	11.7264
Amphibia	Urodela	Yanliao	CNU-SAL-NN2013002P	Urodela indet.	ROI 4	28.6529	0.379858	0.444287	0.815097	27.3562	6.31114	54.892	86.6969	3.8851	7.83204	8.80393
Amphibia	Urodela	Yanliao	CNU-SAL-NN2013002P	Urodela indet.	ROI 4	29.0189	0.364275	0.399774	0.958688	19.2382	8.82148	58.0915	100.242	8.78204	5.90129	5.89653
Amphibia	Urodela	Yanliao	CNU-SAL-NN2013002P	Urodela indet.	ROI 4	20.2721	0.336149	0.474427	0.615298	14.7485	4.2737	45.4922	62.2059	3.87883	4.88713	10.2547
Amphibia	Urodela	Yanliao	CNU-SAL-NN2013002P	Urodela indet.	ROI 4	21.2061	0.285319	0.437212	0.617212	14.7944	5.05645	40.2964	58.8464	5.83634	2.9414	11.7561
Amphibia	Urodela	Yanliao	CNU-SAL-NN2013002P	Urodela indet.	ROI 4	23.6445	0.242833	0.454081	0.698996	14.8399	5.7887	42.8295	71.0557	1.95143	5.90089	2.94806
Amphibia	Urodela	Yanliao	CNU-SAL-NN2013002P	Urodela indet.	ROI 4	25.1328	0.217347	0.400726	1.00101	15.9782	6.57661	50.1797	78.5985	5.86865	6.90125	5.91058
Amphibia	Urodela	Yanliao	CNU-SAL-NN2013002P	Urodela indet.	ROI 4	25.3697	0.418083	0.506713	0.762187	12.144	5.9798	50.0043	76.0604	3.91972	3.95092	11.8432
Amphibia	Urodela	Yanliao	CNU-SAL-NN2013002P	Urodela indet.	ROI 4	26.0312	0.314134	0.359251	0.6832	21.0142	7.48838	51.9808	81.1296	9.81716	3.95812	14.831
Amphibia	Urodela	Yanliao	CNU-SAL-NN2013002P	Urodela indet.	ROI 4	29.4925	0.394487	0.427606	0.686366	25.0006	7.63454	65.2094	106.723	2.9588	6.9588	5.95987
Amphibia	Urodela	Yanliao	CNU-SAL-NN2013002P	Urodela indet.	ROI 4	24.9121	0.382504	0.470723	0.54051	23.6902	6.90772	46.9563	87.0775	7.82432	3.9433	16.253
Amphibia	Urodela	Yanliao	CNU-SAL-NN2013002P	Urodela indet.	ROI 5	21.6343	0.303733	0.516502	0.639484	21.9989	6.61982	44.4636	66.4198	5.85798	2.9523	2.94992
Amphibia	Urodela	Yanliao	CNU-SAL-NN2013002P	Urodela indet.	ROI 5	21.6288	0.333501	0.467367	0.485044	19.467	4.57477	44.9671	57.4793	8.88647	1.99049	10.4416
Amphibia	Urodela	Yanliao	CNU-SAL-NN2013002P	Urodela indet.	ROI 5	31.3394	0.298406	0.432035	1.21265	20.0239	3.29172	45.7814	63.1168	6.91194	9.9528	4.47514
Amphibia	Urodela	Yanliao	CNU-SAL-NN2013002P	Urodela indet.	ROI 5	30.6756	0.431496	0.457126	1.74396	24.5556	3.07883	51.6425	90.4688	7.92582	5.99167	14.9671
[truncated: 1,712 more rows]
