# Supplementary material for: Hierarchical biota-level and taxonomic controls on the chemistry of fossil melanosomes revealed using synchrotron X-ray fluorescence
Source: Sci Rep. 2020 Jun 2;10:8970. doi: 10.1038/s41598-020-65868-3 (PMC7265528; doi:10.1038/s41598-020-65868-3)
Supplement: Supplementary file 3 — Supplementary Data S3. [file 41598_2020_65868_MOESM3_ESM.xlsx]

## Sheet: LDA biotas
Supplementary Data S3a. LDA loadings for the inorganic chemistry of melanosomes and associated sediment (data organised by biota).
	Axis 1	Axis 2	Axis 3	Axis 4	Axis 5	Axis 6	Axis 7	Axis 8	Axis 9
Fe	-0.0061681	-0.14533	0.17399	-0.14185	0.04827	0.064566	0.067414	-0.11579	-0.061915
Zn	-0.16335	-0.069867	-0.038316	-0.23545	-0.006048	0.17635	0.0070955	-0.29202	0.10873
Cu	-0.021651	-0.088128	-0.012659	-0.087109	0.030947	0.12695	-0.29322	-0.36187	0.16301
Mn	-0.020868	-0.10688	0.16984	-0.24662	-0.029564	0.049832	0.00053496	-0.076486	-0.062571
Ni	0.024754	-0.014348	0.1534	-0.16746	-0.0011195	-0.078577	-0.13252	-0.037491	0.37973
Ti	0.016427	-0.055323	0.092394	-0.11873	0.080468	0.23773	-0.055956	-0.043679	0.010889
Ca	-0.039724	0.21989	-0.0057686	-0.18257	-0.068645	-0.0062637	-0.093291	-0.099581	0.028128
K	0.086171	0.042648	0.025688	-0.015866	-0.15625	0.22915	0.094976	-0.12489	-0.0070801
Cl	-0.041139	-0.0014064	0.10951	-0.12031	-0.0058357	-0.0041632	-0.02694	-0.13765	-0.033516
S	-0.084005	0.014309	0.14782	-0.13762	-0.0068375	0.054603	-0.04878	-0.15483	-0.0229
P	-0.038536	0.068891	0.12236	-0.1805	-0.040317	0.077606	-0.028263	-0.18164	-0.027085

## Sheet: single taxon LDA
Supplementary Data S3b. LDA loadings for the analysis of the inorganic chemistry of melanosomes and sediments (data organised by taxon).
Apateon pedestris
	Axis 1	Axis 2	Axis 3	Axis 4
Fe	-0.0078444	-0.0062238	-0.068843	0.0081067
Zn	-0.1527	0.016735	0.030718	0.04667
Cu	-0.18466	-0.18143	-0.047792	0.045871
Mn	-0.0069627	0.0040289	-0.065318	-0.0041345
Ni	-0.016167	-0.026464	-0.040973	-0.02704
Ti	-0.041816	-0.13021	0.015569	-0.0040587
Ca	-0.011832	0.034581	-0.04013	-0.025542
K	0.028768	0.036762	-0.016634	0.02422
Cl	-0.020756	0.0051381	-0.0085966	0.03472
S	-0.021834	-0.0011611	-0.0043891	0.0089109
P	-0.01513	0.026753	-0.039673	-0.045624
Palaeobatrucus luedecki
	Axis 1	Axis 2	Axis 3
Fe	0.035921	-0.15172	-0.017758
Zn	-0.073278	0.0011997	-0.012772
Cu	0.0072793	-0.019267	-0.014714
Ti	0.015639	-0.084509	-0.052127
Ca	-0.041016	0.12005	0.033979
Mn	0.0028962	0.0056204	-0.0015546
Ni	0.00507	0.0060403	0.024491
K	-0.0081141	0.056153	-0.0030555
Cl	0.00078533	0.00013163	0.018565
S	-0.0069175	0.018073	0.059937
P	-0.018036	0.059049	0.04494
Brachierpeton amplystomus
	Axis 1	Axis 2	Axis 3	Axis 4	Axis 5
Fe	-0.049249	0.002896	0.045589	-0.029587	-0.0093838
Zn	0.018602	0.14854	-0.013283	-0.074938	0.029863
Cu	0.13994	0.055819	0.0026814	-0.0064275	0.0097574
Ti	-0.046075	-0.013494	-0.15083	-0.062321	0.038738
Ca	0.020172	-0.0028421	0.054667	-0.030769	0.0059107
Mn	-0.056547	0.0050623	0.025769	-0.015719	-0.028659
Ni	0.013574	0.0079753	0.046772	-0.058278	-0.017
K	0.0081132	-0.017214	0.052953	-0.058608	0.018869
Cl	0.0031068	0.0018458	0.0066084	-0.044891	-0.046515
S	0.0087429	-0.0011711	0.0060483	-0.027653	-0.023035
P	0.016461	-0.0010605	0.042235	-0.036541	-0.013256
CNU-SAL-NN2013002P
	Axis 1	Axis 2	Axis 3	Axis 4	Axis 5	Axis 6
Fe	-0.0088259	0.0082667	-0.027899	0.02862	0.026548	-0.03004
Zn	-0.019323	0.011817	-0.022431	0.031171	-0.0092385	-0.023473
Cu	-0.086946	-0.028094	0.0062972	0.00024875	0.0071514	-0.00023545
Ti	-0.033274	0.04391	-0.12714	0.066691	-0.0071387	0.031646
Ca	-0.015816	0.018017	-0.020894	-0.013421	0.0033945	-0.06996
Mn	-0.0074374	0.0097621	-0.018132	0.0090477	0.078441	-0.010659
Ni	-0.03693	0.0060344	-0.038272	-0.0133	0.035729	-0.024426
K	0.0035868	-0.038338	-0.055128	0.0089745	0.053851	-0.039755
Cl	-0.012516	0.022337	-0.081824	-0.12742	0.20551	0.038023
S	-0.026972	0.019803	-0.13806	-0.13405	0.074832	0.035444
P	-0.01899	0.037506	-0.088619	-0.046694	-0.047024	-0.086682
Eopelobates sp.
	Axis 1	Axis 2	Axis 3	Axis 4	Axis 5
Fe	0.036451	-0.029462	-0.01383	0.025835	-0.0071554
Zn	0.013355	-0.061749	-0.0015954	0.15601	0.06331
Cu	0.0041045	0.12118	0.17189	0.15029	0.22974
Mn	-0.039236	-0.03911	-0.00384	0.036367	-0.03987
Ni	0.018606	0.03211	-0.014404	0.063534	-0.052688
Ti	0.034431	0.034875	-0.030486	0.012548	0.0052876
Ca	-0.065552	-0.0045542	-0.097106	0.10051	0.074391
K	0.021736	-0.030768	0.0425	0.024957	-0.0066007
Cl	-0.11867	-0.35183	-1.1088	-0.21126	-0.3554
S	-0.08741	0.11667	0.12591	-0.11726	0.33526
Microlerpeton credneri
	Axis 1	Axis 2	Axis 3	Axis 4
Fe	0.060056	0.012343	0.0010067	0.061058
Zn	-0.057519	0.082689	-0.043628	0.080229
Cu	0.0021121	0.019458	-0.0045302	0.064642
Ti	0.053407	0.036125	0.062035	0.063262
Ca	0.037698	0.021251	-0.022287	0.040862
Mn	-0.046681	-0.013242	0.22377	0.13072
Ni	0.02855	0.017431	-0.019367	0.022802
K	0.02496	-0.017648	-0.018284	0.028399
Cl	0.012805	0.011624	0.021762	0.01411
S	0.012955	0.012225	0.030574	0.02652
P	0.023786	0.016934	-0.0086139	0.015496
Neusticosaurus edwardii
	Axis 1	Axis 2	Axis 3
Fe	0.24232	0.27005	0.18709
Zn	0.21359	0.09058	-0.40925
Cu	0.44062	0.76209	-0.12702
Mn	0.43471	0.83612	-0.13329
Ni	0.091064	0.12426	0.33681
Ti	0.38513	0.72548	-0.15753
Ca	-0.099583	0.099947	-0.04156
K	0.063674	0.016328	-0.087063
Cl	-0.057554	0.39148	-0.4202
S	-0.12761	0.37523	0.88025
P	-0.11959	0.024135	-0.28997
Neusticosaurus peyeri
	Axis 1	Axis 2	Axis 3	Axis 4
Fe	0.018194	0.15427	0.20202	-0.039063
Zn	-0.040973	0.064391	-0.10119	-0.1104
Cu	-0.020763	0.062929	0.05297	-0.16504
Mn	-0.048331	0.15469	0.09697	-0.043408
Ni	-0.056047	0.058119	0.065854	-0.11305
Ti	-0.13582	0.022186	0.13434	-0.092467
Ca	0.0046931	0.0068137	-0.012492	-0.1603
K	0.027889	-0.0049645	-0.042103	-0.080198
Cl	-0.026614	0.056698	0.041015	-0.11834
S	-0.052176	0.094471	0.073588	-0.10747
P	-0.002168	0.03625	-0.00097837	-0.16183
Palaeobatrachus diluvianus
	Axis 1	Axis 2	Axis 3	Axis 4	Axis 5
Fe	0.0022616	-0.018632	-0.025599	0.040545	-0.051662
Zn	0.026076	-0.080665	0.032425	0.029445	-0.052653
Cu	-0.052392	-0.048316	-0.015695	0.057914	-0.078052
Mn	0.0025156	-0.015533	-0.022606	0.03993	-0.061286
Ni	0.0019124	-0.018957	-0.017074	0.044718	-0.066801
Ti	-0.0046834	0.0039364	0.039811	0.038319	-0.055522
Ca	0.0032701	0.0020909	-0.0095615	0.10968	0.013753
K	0.0026276	-0.012993	-0.018366	0.041951	-0.044354
Cl	0.0012497	-0.014779	-0.01857	0.039276	-0.031617
S	-0.00079816	-0.010025	-0.016414	0.045731	-0.034834
P	0.0010764	-0.014558	-0.021064	0.042605	-0.057608
Yixian lizard
	Axis 1	Axis 2	Axis 3	Axis 4
Fe.corr-conc1	0.05551	0.056541	-0.011887	0.038777
Zn.corr-conc1	0.045766	0.040173	-0.0042108	0.054898
Cu.corr-conc1	0.1115	-0.0066164	-0.015903	0.023845
Mn.corr-conc1	0.04261	0.035939	0.0039609	0.066645
Ni.corr-conc1	0.050529	0.046819	0.0062785	0.05396
Ti.corr-conc1	0.016184	0.060415	-0.014833	0.040164
Ca.corr-conc1	0.063579	0.011571	0.0078545	0.062224
K.corr-conc1	0.013558	0.069794	-0.021935	0.02367
Cl.corr-conc1	0.051951	0.062141	0.029634	0.014742
S.corr-conc1	0.060288	0.060369	0.04336	0.041548
P.corr-conc1	0.058438	0.049565	0.040776	0.028645
