# Supplementary material for: Hierarchical biota-level and taxonomic controls on the chemistry of fossil melanosomes revealed using synchrotron X-ray fluorescence
Source: Sci Rep. 2020 Jun 2;10:8970. doi: 10.1038/s41598-020-65868-3 (PMC7265528; doi:10.1038/s41598-020-65868-3)
Supplement: Supplementary file 4 — Supplementary Data S4. [file 41598_2020_65868_MOESM4_ESM.xlsx]

## Sheet: ANOVA
Supplementary Data S4a. ANOVA and Kruskal-Wallis (*) tests. Bold text represents statistically significant p-values.
Specimen #	name	Fe	Zn	Cu	Ti	Ca	K	Mn	Cl	S	P	Ni
NHML-30271	Palaeobatrachus diluvianus	<2e-16(F=127.5)	<2e-16 (F=672.6)	<2e-16 (F=530)	<2e-16 (F=224.9)	<2e-16 (F=23.85)	<2e-16 (F=57.89)	<2e-16(F=97.78)	<2e-16(F=64.55)	<2e-16(F=44.68)	<2e-16(F=58.26)	<2e-16(F=66.82)
NHMB-MB.Am. 908	Eopelobates sp.	<2e-16 (F=27.09)	0.0006(F=4.48)	<2e-16 (F=23.02)	3e-13(F=14.93)	1e-10(F=12.03)	0.0004 (4.65)	<2e-16(F=19.42)	1.15e-7(F=8.35)	0.06 (F=2.10)	0.2 (F=1.3)	7.3e-16(F=17.05)
NHML-35814	Palaeobatrachus luedecki	1.91e-08 *	8.3e-28 *	0.1 *	0.0002 *	6e-25 *	1.1e-13 *	2.35e-7*	0.06	6.5e-12*	6.35e-25*	2.27e-8*
CNU-VER-LB2009001	Squamata indet.	<2e-16 (F=366.9)	<2e-16 (F=255)	<2e-16 (F=618.9)	<2e-16 (F=79.11)	<2e-16 (F=127.5)	<2e-16(F=105)	<2e-16(F=174.4)	<2e-16(F=198.1)	<2e-16(F=224)	<2e-16(F=179)	<2e-16(F=257.9)
CNU-SAL-NN2013002P	Amphibia indet.	<2e-16 (F=27.08)	<2e-16 (F=61.34)	<2e-16 (F=854.7)	9.6e-10(F=9.40)	<2e-16(F=178.9)	4.25e-15(F=14.43)	<2e-16(F=50.97)	0.002 (F=3.44)	1.39e-5(F=5.56)	2.53e-8(F=8.09)	<2e-16(F=28.93)
PIMUZ-T3412	Neusticosaur peyeri	5.7e-12 *	<2e-16 (F=27.26)	4.9e-9 (F=12.24)	1e-14 *	0.009 *	2.9e-5 *	2.57e-23*	<2e-9 (F=13.17)	8.29e-21*	0.000415 (F=5.31)	1.29e-18*
PIMUZ-T3749	Neusticosaur edwardsii	<2e-16 (F=838.4)	<2e-16 (F=34.78)	8.7e-27 *	2e-49 *	<2e-16 (F=1149)	<2e-16 (F=328.7)	2.66e-63*	0.05 (F=2.58)	<2e-16 (F=29.84)	<2e-16 (F=81.11)	<2e-16 (F=256.4)
NHMB-MB.Am.1220	Apateon pedestris	<2e-16 (F=31.16)	<2e-16 (F=86.1)	<2e-16 (F=76.62)	<2e-16 (F=57.83)	<2e-15 (F=21.25)	<2e-16 (F=25.86)	4.92e-13(F=17.81)	0.004 (F=3.86)	0.0021 (F=4.28)	9.02e-9(F=11.66)	1.09e-15(F=21.83)
NHMD-155208	Brachierpeton amplystomus	<2e-16 (F=96.48)	<2e-16(F=364.4)	<2e-16(F=189.9)	<2e-16(F=136.5)	<2e-16(F=52.46)	<2e-16(F=45.74)	<2e-16(F=83.33)	0.000157 (F=5.212)	0.0000459 (F=5.83)	<2e-16(F=36.26)	<2e-16(F=31.12)
NHMB-MB.Am.1187	Micromelerpeton credneri	<2e-16 (F=545.8)	<2e-16 (F=663.8)	<2e-16 (F=61.55)	<2e-16 (F=251.7)	<2e-16 (F=134.1)	<2e-16 (F=172.9)	<2e-16(F=460.7)	<2e-16(F=57.23)	<2e-16(F=51.42)	<2e-16(F=131)	<2e-16(F=208.4)
HMND-Me5472	Aves indet.	<2e-16 (F=46.5)	<2e-16 (F=331.4)	<2e-16 (F=321.4)	6.1e-12 (F=20.98)	<2e-16 (F=39.67)	3.2e-5 (F=8.25)	2.2e-13 (F=23.93)	0.00026*	0.3*	0.003 (F=4.7)	3.4e-7 (F=11.83)

## Sheet: Tukey post-hoc test
Supplementary Data S4b. Tukey HSD post-hoc and Mann-Whitney (*) tests. Bold text represents statistically significant p-values.
Specimen #	pair	Fe	Zn	Cu	Ti	Ca	K	Mn	Cl	S	P	Ni
	ROI 2 - ROI 5	1e-08	1e-08	1e-08	1e-08	0.97	1e-08	1e-08	1e-08	1e-08	1e-08	1e-08
	ROI 1 - ROI 5	1e-08	0.22	1e-08	0.005	1e-08	1e-08	1e-08	4.7e-06	0.0066	1.7e-05	1e-08
	ROI 3 - ROI 5	0.003	1e-08	1e-08	0.93	0.82	0.008	0.0044	0.14	0.96	0.611	0.00068
	sediment - ROI 5	0.17	0.99	1e-08	1e-08	0.98	0.4	0.123	0.99	0.61	0.99	0.99
	ROI 4 - ROI 5	0.009	0.04	1e-08	1e-08	1e-08	0.01	0.0048	0.43	0.49	0.21	0.99
NHML-30271	ROI 1 - ROI 2	1e-08	1e-08	1e-08	1e-08	1e-08	1e-08	1e-08	1e-08	1e-08	1e-08	1e-08
Palaeobatrachus diluvianus	ROI 3 - ROI 2	1e-08	1e-08	1e-08	1e-08	0.5	1e-08	1e-08	1e-08	1e-08	1e-08	1e-08
	sediment - ROI 2	1e-08	1e-08	1e-08	1e-08	0.99	1e-08	1e-08	1e-08	1e-08	1e-08	1e-08
	ROI 4 - ROI 2	1e-08	1e-08	1e-08	1e-08	4e-07	1e-08	1e-08	1e-08	1e-08	1e-08	1e-08
	ROI 3 - ROI 1	0.0002	1e-08	0.03	0.055	1e-08	0.0007	1e-05	0.009	0.0012	0.0029	0.019
	sediment - ROI 1	5e-07	0.41	4e-07	1e-08	1e-08	1e-06	1e-08	1.3e-05	0.00011	8.5e-05	1e-08
	ROI 4 - ROI 1	6e-05	0.0007	1e-08	1e-08	0.04	0.0005	7e-06	0.0018	0.208	0.012	4e-07
	sediment - ROI 3	0.6	1e-08	0.003	1e-08	0.4	0.4	0.76	0.28	0.98	0.89	0.00013
	ROI 4 - ROI 3	0.99	1e-08	0.0003	1e-08	8e-06	0.99	0.99	0.99	0.14	0.99	0.0063
	ROI 4 - sediment	0.82	0.006	0.96	0.99	1e-08	0.5	0.79	0.66	0.014	0.511	0.97
	ROI 2 - ROI 1	0.99	0.739687	0.0315491	1e-08	0.99995	0.208504	1e-07	0.03	-	-	1e-08
	ROI 4 - ROI 1	0.32	0.999832	1e-08	1	4e-07	0.0159961	0.03	0.001	-	-	1
	ROI 5 - ROI 1	1e-08	0.995803	0.832772	0.98	1e-07	0.0105761	0.01	0.95	-	-	0.05
	sediment - ROI 1	1e-08	0.0010081	0.510213	0.999666	0.011882	8.05e-05	0.99	0.54	-	-	0.99
NHMB-MB.Am. 908	ROI 3 - ROI 1	0.0005	0.951982	0.155598	0.848085	0.0025413	0.0418381	0.99	0.98	-	-	0.84
Eopelobates sp.	ROI 4 - ROI 2	0.2	0.880228	1e-08	1e-08	2.36e-05	0.982137	1e-08	0.99	-	-	1e-08
	ROI 5 - ROI 2	1e-08	0.929434	0.325212	1e-08	1.15e-05	0.98745	1e-08	0.17	-	-	5e-07
	sediment - ROI 2	1e-08	0.276742	0.617711	1e-08	0.072499	0.507344	1e-07	8.3e-05	-	-	1e-08
	ROI 3 - ROI 2	0.0004	0.987502	0.921617	1e-08	0.0246071	0.999882	4e-07	0.11	-	-	1e-08
	ROI 5 - ROI 4	3e-05	0.99993	1e-08	0.978675	0.999995	0.999999	1	0.01	-	-	0.07
	sediment - ROI 4	1e-08	0.0051538	1e-08	0.999873	0.0884083	0.883951	0.01	4e-07	-	-	0.99
	ROI 3 - ROI 4	0.4	0.992904	1e-08	0.886915	0.218041	0.994508	0.005	0.009	-	-	0.87
	sediment - ROI 5	0.5	0.0045619	0.994366	0.90162	0.0762106	0.794645	0.006	0.09	-	-	0.1
	ROI 3 - ROI 5	0.02	0.999012	0.819282	0.372801	0.205644	0.997043	0.001	0.99	-	-	0.51
	ROI 3 - ROI 5	2e-05	0.0155439	0.982892	0.946148	0.997893	0.493091	0.99	0.14	-	-	0.95
NHML-35814*	ROI 1 - ROI 2	0.0001441	5.6e-10	0.4	0.005	2.1e-08	1e-12	0.00076	-	3.008e-05	3.3e-10	0.16
Palaeobatrachus luedecki	ROI 1 - ROI 3	0.05	3e-13	0.009	0.001	1.1e-10	0.09	0.0024	-	8.55e-05	0.00016	0.04
	ROI 1 - sediment	0.00013	3e-13	0.01	0.9	2e-12	0.3	1.063e-08	-	0.0006	9.9e-11	2.6e-11
	ROI 2 - ROI 3	0.00014	3e-12	0.8	0.003	4.7e-13	2.2e-10	0.056	-	3.77e-07	4.8e-10	0.38
	ROI 2 - sediment	7.8e-07	3e-13	0.7	0.009	2.3e-13	2.2e-10	0.13	-	6.209e-10	3.16e-20	0.58
	ROI 3 - sediment	0.002	3e-13	0.7	0.002	5e-07	0.4	0.02	-	0.1	0.39	3.77e-05
CNU-VER-LB2009001	sediment - ROI 2	1e-08	1e-08	1e-08	1e-08	1e-08	1e-08	1e-08	1e-08	1e-08	1e-08	1e-08
Squamata indet.	ROI 1 - ROI 2	0.0002	2e-07	1e-08	1e-08	1e-08	0.94	1e-08	1e-08	1e-08	1e-08	1e-08
	ROI 1 - sediment	1e-08	1e-08	1e-08	1e-08	1e-08	1e-08	1e-08	1e-08	1e-08	1e-08	1e-08
	ROI 3 - ROI 2	7e-05	0.17	0.65	0.008	1e-05	2e-07	1.5e-06	0.2	0.96	0.92	0.99
	ROI 4 - ROI 2	0.6	0.99	8e-05	0.007	6e-05	0.7	0.99	0.65	1	0.99	0.99
	ROI 5 - ROI 2	0.06	0.07	0.0009	0.05	0.005	0.5	0.007	0.99	0.99	0.99	0.99
	ROI 6 - ROI 2	0.0001	0.007	3e-07	0.001	2e-06	0.99	0.01	0.99	0.99	0.99	0.73
	sediment - ROI 2	1e-08	1e-08	1e-08	2e-07	1e-08	0.99	1e-08	0.05	0.13	0.02	1e-08
	ROI 1 - ROI 2	1e-08	1e-08	1e-08	1e-08	1e-08	0.99	1e-08	0.04	0.02	0.001	1e-08
	ROI 4 - ROI 3	0.01	0.3	0.01	1	0.99	6e-05	4.3e-07	0.98	0.95	0.48	0.99
	ROI 5 - ROI 3	0.5	0.99	0.08	0.99	0.8	1e-08	0.43	0.26	0.77	0.77	1
CNU-SAL-NN2013002P	ROI 6 - ROI 3	0.99	0.88	0.0001	0.99	0.99	1e-07	0.27	0.5	0.65	0.93	0.81
Amphibia indet.	sediment - ROI 3	0.00008	1e-08	1e-08	0.07	1e-08	6e-06	2.6e-06	0.98	0.49	0.17	1e-08
Chinese_newt	ROI 1 - ROI 3	0.000006	1e-08	1e-08	0.02	1e-08	1e-08	1e-08	0.99	0.13	0.023	1e-08
	ROI 5 - ROI 4	0.8	0.12	0.99	0.99	0.94	0.004	0.02	0.76	0.99	0.99	1
	ROI 6 - ROI 4	0.02	0.01	0.86	0.99	0.98	0.88	0.04	0.94	0.99	0.98	0.86
	sediment - ROI 4	1e-08	1e-08	1e-08	0.07	1e-08	0.9	1e-08	0.71	0.08	0.0007	1e-08
	ROI 1 - ROI 4	1e-08	1e-08	1e-08	0.02	1e-08	0.14	1e-08	0.78	0.006	6.3e-06	1e-08
	ROI 6 - ROI 5	0.6	0.98	0.6	0.91	0.53	0.17	0.99	0.99	0.99	0.99	0.85
	sediment - ROI 5	1e-08	1e-08	1e-08	0.02	1e-08	0.21	1e-08	0.07	0.03	0.004	1e-08
	ROI 1 - ROI 5	1e-08	1e-08	1e-08	0.003	1e-08	0.80	1e-08	0.05	0.001	9.8e-05	1e-08
	sediment - ROI 6	0.00006	1e-08	1e-08	0.3	1e-08	0.99	1e-08	0.17	0.01	0.012	1e-08
	ROI 1 - ROI 6	0.0000041	1e-08	1e-08	0.1	1e-08	0.8	1e-08	0.15	0.00045	0.0004	1e-08
	ROI 1 - sediment	0.99	0.02	1e-08	1	0.00003	0.8	0.84	0.99	0.99	0.99	0.99
	ROI 1 - ROI 2	3E-11 *	0.99	0.4	1.3E-08 *	0.2 *	0.2 *	8.99E-10 *	0.65	0.006 *	0.73	0.42 *
	ROI 1 - ROI 3	6.2E-06 *	0.03	0.00007	5.86E-06 *	0.0009 *	0.001 *	2.49E-06 *	0.003	1.02E-05 *	0.0006	0.009 *
PIMUZ-T3412	ROI 1 - ROI 4	0.055 *	0.01	0.9	6E-7 *	0.3 *	0.01 *	0.04 *	0.99	0.255 *	0.4	0.26 *
Neusticosaur peyeri	ROI 1 - sediment	6.3E-05 *	0.0003	0.75	3.3E-11 *	0.8 *	1.5E-07 *	2.24E-09 *	0.12	6.27E-13 *	0.94	2.22E-16 *
	ROI 2 - ROI 3	0.08 *	0.03	0.009	0.1 *	0.009 *	0.007 *	0.81 *	0.06	0.02 *	0.009	0.02 *
	ROI 2 - ROI 4	0.009 *	0.007	0.74	0.5 *	0.3 *	0.09	0.01 *	0.74	0.45 *	0.96	0.68 *
	ROI 2 - sediment	3E-05 *	0.000002	0.001	1.5E-09 *	0.1 *	0.0008 *	4.15E-18 *	6.8e-05	7.44E-16 *	0.95	6.04E-11 *
	ROI 3 - ROI 4	0.2 *	0.99	0.0004	0.2 *	0.3 *	0.6	0.04 *	0.003	0.017 *	0.07	0.23 *
	ROI 3 - sediment	6.7E-05 *	1e-08	1e-08	1.8E-05 *	0.001 *	0.09	4.60E-10 *	1e-08	8.73E-11 *	0.00035	2.6E-10 *
	ROI 4 - sediment	0.4 *	1e-08	0.25	0.01 *	0.5 *	0.8	2.68E-05 *	0.05	0.001 *	0.64	0.00037 *
PIMUZ-T3412	ROI 1 - ROI 2	1e-08	1.4e-06	2.8E-14 *	3.8E-25 *	1e-08	1e-08	5.18E-34 *	0.99	0.89	1e-08	1e-08
Neusticosaur edwardii	ROI 1 - ROI 3	1e-08	1e-05	8.8E-08 *	2.2E-12 *	0.04	1e-08	4.79E-17 *	0.24	0.00025	0.72	1e-08
	ROI 1 - sediment	1e-08	1e-08	2.8E-14 *	5.3E-25 *	1e-08	1e-08	3.17E-34 *	0.83	1.3e-06	1e-08	1e-08
	ROI 2 - ROI 3	1e-08	0.8	7.0E-14 *	3.2E-24 *	1e-08	1e-08	2.17E-27 *	0.46	5.7e-05	1e-08	1e-08
	ROI 2 - sediment	0.99	0.0003	0.0002 *	3.2E-12 *	1e-08	0.0002	6.77E-19 *	0.72	0.00023	0.25	1e-08
	ROI 3 - sediment	1e-08	1e-06	3.4E-13 *	7.2E-20 *	1e-08	1e-08	2.29E-24 *	0.03	1e-08	1e-08	1e-08
	ROI 3 - ROI 2	0.62935	0.155402	0.99	0.13	0.01	0.99	0.24	0.99	0.99	0.11	0.92
	ROI 1 - ROI 2	0.999982	1e-08	0.98	1e-08	1e-08	0.95	0.37	0.11	0.23	5.4e-05	0.51
NHMB-MB.Am.1220	sediment - ROI 2	9e-07	1e-08	1e-08	1e-08	0.99	1e-08	0.08	0.3	0.12	0.9	1e-08
Apateon pedestris	ROI 4 - ROI 2	1e-08	0.0003894	0.98	0.99	0.008	0.14	1e-08	0.99	0.98	0.1	4.5e-06
	ROI 1 - ROI 3	0.805425	1.3e-06	0.99	0.0002	0.01	0.98	0.99	0.33	0.54	0.3	0.23
	sediment - ROI 3	2e-07	1e-08	1e-08	1e-08	0.03	1e-08	0.0005	0.38	0.17	0.01	1e-08
	ROI 4 - ROI 3	1e-08	0.350301	0.97	0.31	1e-06	0.21	1e-08	0.98	0.99	0.0005	4e-06
	sediment - ROI 1	0.0001182	1e-08	1e-08	0.0021	1e-08	2e-08	0.0016	0.001	0.001	3e-06	0.00011
	ROI 4 - ROI 1	1e-08	0.0121686	0.99	2e-08	1e-08	0.08	1e-08	0.16	0.72	1e-07	0.012
	ROI 4 - sediment	1.62e-05	1e-08	1e-08	1e-08	0.004	1e-08	0.00017	0.82	0.17	0.39	0.98
	ROI 2 - ROI 1	0.93	1e-08	0.28	1e-08	0.97	0.99	0.79	0.028	0.81	0.99	0.39
	ROI 3 - ROI 1	1e-08	1e-08	1e-07	1e-08	0.001	0.008	1.3e-06	0.123	0.87	0.00093	1e-08
	ROI 5 - ROI 1	1e-08	1e-08	0.06	0.72	0.97	0.81	1e-08	0.003	0.79	0.45	0.00012
	sediment - ROI 1	0.55	1e-08	0.0004	1e-08	1e-08	1e-08	7.8e-05	0.96	0.95	0.00015	0.99
	ROI 4 - ROI 1	1e-08	1e-08	1e-08	1e-08	1e-08	0.01	1e-08	0.97	0.12	1e-07	0.64
NHMD-155208	ROI 3 - ROI 2	1e-08	1e-08	2e-05	1e-08	5e-07	6e-05	4e-06	0.99	1	9.6e-05	1e-08
Brachierpeton amplystomus	ROI 5 - ROI 2	1e-08	1e-08	0.72	1e-08	0.66	0.91	1e-08	0.58	0.99	0.46	0.006
	sediment - ROI 2	0.92	1e-08	0.07	0.73	1e-08	1e-08	0.00032	0.06	0.09	1e-07	0.02
	ROI 4 - ROI 2	1e-08	0.99	1e-08	2e-07	1e-08	0.0043	1e-08	0.09	0.00013	1e-08	0.0008
	ROI 5 - ROI 3	1	0.5	0.21	1e-08	0.06	0.0002	0.34	0.5	0.99	0.56	0.33
	sediment - ROI 3	1e-08	1e-08	0.14	1e-08	1e-08	1e-08	0.7	0.3	0.22	1e-08	1e-08
	ROI 4 - ROI 3	1e-08	1e-08	1e-08	1e-08	1e-08	1e-08	1e-08	0.34	0.0012	1e-08	1e-08
	sediment - ROI 5	1e-07	0.01	0.99	1e-08	1e-08	1e-08	0.01	0.007	0.25	2e-07	8e-07
	ROI 4 - ROI 5	1e-08	1e-08	1e-08	1e-08	1e-08	0.58	1e-08	0.01	0.0055	1e-08	1e-08
	ROI 4 - sediment	1e-08	1e-08	1e-08	0.00015	0.16	1e-07	1e-08	1	0.31	0.29	0.86
	sediment - ROI 1	1e-08	1e-08	1e-08	0.007	1e-08	1e-08	1e-08	1e-08	1e-08	1e-08	1e-08
NHMB-MB.Am.1187	ROI 4 - ROI 1	1e-08	1e-08	1e-08	1e-08	1e-08	0.06	1e-08	1.1e-05	0.0002	1e-08	1e-08
Micromelerpeton credneri	ROI 3 - ROI 1	1e-08	1e-08	0.09	1e-08	1e-08	0.98	1e-08	5.4e-06	0.002	1e-08	1e-08
	sediment - ROI 2	1e-08	1e-08	1e-08	1e-08	0.002	1e-08	1e-08	0.23	0.09	0.7	1e-08
	ROI 4 - ROI 2	1e-08	1e-08	1e-08	1e-08	0.0002	0.2264	1e-08	0.94	0.51	0.02	0.03
	ROI 4 - ROI 2	1e-08	1e-08	0.4194	1e-08	0.07	3e-07	1e-08	0.99	0.344	0.17	0.99
	ROI 4 - sediment	1e-08	0.99	0.566	1e-08	1e-08	1e-08	0.003	0.09	0.003	0.004	1e-08
	ROI 3 - sediment	2.1e-06	1e-08	0.2754	1e-08	1e-08	1e-08	0.0045	0.33	0.0015	0.008	1e-08
	ROI 3 - ROI 4	1e-08	1e-08	0.019	0.4753	1e-07	0.049	0.99	0.99	0.99	0.99	0.32
HLMD-Me5472	ROI 2 - ROI 1	1e-08	0.72	1e-08	0.62	0.95	0.41	2.5e-05	0.0007 *	-	0.03	0.0002
Aves indet.	ROI 3 - ROI 1	1e-08	1e-08	1e-08	0.0004	1e-08	0.002	0.69	0.43 *	-	0.88	0.25
	sediment - ROI 1	0.97	1e-08	1e-08	1e-07	6e-06	0.82	0.01	0.70 *	-	0.95	0.31
	ROI 3 - ROI 2	0.9	1e-08	0.002	1e-05	1e-08	2e-05	0.0007	0.00026 *	-	0.007	2e-07
	sediment - ROI 2	1e-08	1e-08	1e-08	1e-08	0.00044	0.07	1e-08	8.78E-05*	-	0.004	0.01
	sediment - ROI 3	1e-08	1e-08	1e-08	0.74	1e-08	0.01	0.0006	0.72 *	-	0.98	0.002
