# Supplementary material for: Hierarchical biota-level and taxonomic controls on the chemistry of fossil melanosomes revealed using synchrotron X-ray fluorescence
Source: Sci Rep. 2020 Jun 2;10:8970. doi: 10.1038/s41598-020-65868-3 (PMC7265528; doi:10.1038/s41598-020-65868-3)
Supplement: Supplementary file 5 — Supplementary Data S5. [file 41598_2020_65868_MOESM5_ESM.xlsx]

## Sheet: Sheet2
Supplementary Data S5.Mean values for SRS-XRF data for melanosome inorganic chemistry of fossil and extant amphibian soft tissues. These data are shown in the LDA and PCA plots in Fig. 7.
type	specimen number	specimen name	interpreted tissue	Fe	Zn	Cu	Mn	Ni	Ti	Ca	K	Cl	S
fossil	NHMB-MB.Am.1220	Apateon pedestris	skin	100.566	2.34918	0.584761	3.63879	1.85492	15.8539	490.299	56.3908	31.6369	35.534
fossil	NHMB-MB.Am.1220	Apateon pedestris	liver	188.045	0.93385	0.611162	5.77786	2.7446	14.0291	599.809	72.363	39.3555	34.8038
fossil	NHMB-MB.Am.1220	Apateon pedestris	liver	188.86	1.12095	0.746927	5.9504	2.75502	13.0172	672.976	68.9685	40.6946	33.9104
fossil	NHML-35814	Palaeobatrachus leudeki	skin	368.466	5.87302	0.961225	12.4366	3.25736	43.0532	161.932	30.7833	35.8074	54.9175
fossil	NHML-35814	Palaeobatrachus leudeki	liver	300.582	14.4585	0.946375	13.4572	3.32655	41.2757	493.173	41.2643	38.9196	68.9059
fossil	NHMD-155208	Brachierpeton amplystoma	skin	59.5232	5.24329	23.7371	2.85395	166.881	5.5342	1838.37	39.5826	35.6987	53.4325
fossil	NHMD-155208	Brachierpeton amplystoma	liver	117.239	0.818327	0.176718	8.49075	99.0541	34.3477	1331.35	43.4662	29.8483	40.9422
fossil	NHMD-155208	Brachierpeton amplystoma	liver	88.4723	1.06646	0.3028	9.16203	81.7897	78.4627	1181.1	33.1709	37.183	43.4606
fossil	CNU-SAL-NN2013002P	Urodela indet.	skin	21.9441	0.268373	0.191943	0.483517	14.5723	5.4126	33.4117	78.1209	5.427	4.13592
fossil	CNU-SAL-NN2013002P	Urodela indet.	liver	25.9593	0.366507	0.601342	0.867385	19.2035	6.49276	57.4805	66.5073	6.29029	5.39307
fossil	CNU-SAL-NN2013002P	Urodela indet.	liver	23.4567	0.343128	0.532239	0.987426	17.3855	5.48694	51.2985	64.5818	5.62269	4.87792
fossil	CNU-SAL-NN2013002P	Urodela indet.	liver	25.1216	0.344683	0.501398	1.16139	18.5581	6.13014	54.3388	77.4927	6.55302	5.18789
fossil	NHML-4982	Pelophylax pueyoi	liver	255.777	5.27308	0.323568	8.36944	2.30596	8.86365	218.581	29.1393	33.2137	86.7128
fossil	NHML-4982	Pelophylax pueyoi	liver	99.7879	138.031	1.10485	4.76099	2.32707	7.17973	537.447	28.057	42.0123	114.031
fossil	NHML-4982	Pelophylax pueyoi	liver	186.321	106.66	1.03296	7.16645	2.35549	8.34721	301.754	24.8187	39.6711	102.346
fossil	NHML-4982	Pelophylax pueyoi	skin	202.516	13.4101	0.31749	6.7378	2.03229	7.65189	264.312	27.7745	32.877	91.7858
fossil	NHMB-MB.Am.1187	Micromelerpeton credneri	skin	88.8188	6.63744	0.591137	4.17525	3.26964	15.8784	1092.16	356.316	28.4191	49.6801
fossil	NHMB-MB.Am.1187	Micromelerpeton credneri	liver	92.2976	9.08464	0.680184	4.57982	3.63698	20.9323	1101.81	351.951	31.3259	53.3846
fossil	NHMB-MB.Am.1187	Micromelerpeton credneri	liver	100.172	20.8799	0.733578	5.22843	3.96337	31.9187	1277.01	347.331	32.2415	61.7285
fossil	NHMB-MB.Am.1187	Micromelerpeton credneri	liver	103.521	15.4115	1.45377	6.96158	3.25256	65.5544	1020.52	315.556	31.0543	58.5003
fossil	NHML-4999	Pelophylax pueyoi	liver	110.427	26.8498	0.435194	4.15957	1.72358	11.2818	592.77	39.7229	34.2152	95.5516
fossil	NHML-4999	Pelophylax pueyoi	skin	91.6349	40.8909	2.22527	3.3333	1.45571	21.4614	264.81	18.2212	35.34	118.131
fossil	NHML-30271	Palaeobatrachus diluvianus	liver	1600.25	3.57449	5.79835	32.5554	23.1779	32.7333	70.8432	27.7893	107.493	255.581
fossil	NHML-30271	Palaeobatrachus diluvianus	skin	2561.45	5.67867	3.00001	52.2485	39.9268	33.8648	113.328	44.1456	165.942	387.967
extant	NA	Cynops orientalis	skin	1.6785	1.40383	0.669503	0.151633	0.0546758	0.279898	14.7318	5.52556	3.4802	5.04845
extant	NA	Cynops orientalis	skin	2.18556	4.26116	0.688445	0.207652	0.0771837	0.264614	16.9718	6.67376	4.62214	6.85439
extant	NA	Cynops orientalis	skin	0.933618	1.06233	0.371974	0.175702	0.0397818	0.224022	9.45504	5.63299	3.60957	4.55238
extant	NA	Cynops orientalis	liver	136.859	1.48823	1.05204	2.35234	1.3506	2.25655	5.16999	0.302393	0.0872589	0.487892
extant	NA	Cynops orientalis	liver	65.6314	1.69688	1.63038	1.24952	0.7295	1.51058	5.59202	0.272219	0.073743	0.460253
extant	NA	Cynops orientalis	liver	318.11	3.69742	0.872079	5.54745	3.48651	6.80036	15.2061	0.391601	0.136708	0.775436
extant	NA	Xenopus laevis	liver	41.7683	0.208687	0.156148	0.587296	0.39	1.42502	1.59217	0.233933	0.0451451	0.125431
extant	NA	Xenopus laevis	liver	152.73	0.69	5.54	2.386	1.47	1.57	1.256	0.143	0.053	0.253
extant	NA	Xenopus laevis	liver	585.12	5.12497	63.9103	12.2954	9.62495	5.58645	2.20822	0.221253	0.152917	0.649551
extant	NA	Xenopus laevis	skin	7.52281	3.93528	0.0894193	0.470198	0.157824	0.769215	31.4601	4.49239	5.33814	5.32315
extant	NA	Xenopus laevis	skin	2.45664	4.49615	0.183855	0.436566	0.0836004	0.355317	81.0935	4.26428	3.53525	6.98812
extant	NA	Xenopus laevis	skin	1.09538	5.53413	0.189359	0.222376	0.0497624	0.213203	42.4924	2.6789	3.1143	5.64853
