# Supplementary material for: Hierarchical biota-level and taxonomic controls on the chemistry of fossil melanosomes revealed using synchrotron X-ray fluorescence
Source: Sci Rep. 2020 Jun 2;10:8970. doi: 10.1038/s41598-020-65868-3 (PMC7265528; doi:10.1038/s41598-020-65868-3)
Supplement: Supplementary file 6 — Supplementary Data S6. [file 41598_2020_65868_MOESM6_ESM.xlsx]

## Sheet: Sheet1
Supplementary Data S6a. LDA loadings for the inorganic chemistry of melanosomes in extant and fossil amphibian species.
	Axis 1	Axis 2	Axis 3	Axis 4	Axis 5	Axis 6	Axis 7	Axis 8	Axis 9	Axis 10
Fe_conc	0.00131	0.030089	-0.079486	-0.027626	-0.080732	0.10085	0.072414	0.13847	0.24684	0.59292
Zn_conc	-0.017294	0.033073	-0.044592	0.018844	0.19329	0.14769	-0.14459	0.082154	0.2066	-0.17103
Cu_conc	-0.0016344	0.00059506	-0.025317	-0.00027632	-0.0013412	-0.021388	0.2115	0.071102	0.58328	0.072321
Mn_conc	0.002794	0.027695	-0.070241	-0.03452	-0.019748	0.14975	0.093377	0.16084	0.13096	0.31084
Ni_conc	0.042652	0.012877	-0.065363	-0.015643	-0.039427	0.11841	0.054541	0.10524	0.27918	0.4018
Ti_conc	0.01819	0.042951	-0.05358	-0.044954	0.0069061	0.031158	0.015879	0.22986	0.03741	0.31014
Ca_conc	0.022792	0.055161	-0.050846	-0.090486	0.15442	0.16911	-0.11885	-0.073671	-0.096895	-0.23663
K_conc	0.031659	0.068033	-0.024249	-0.024957	-0.036528	0.058584	-0.09171	-0.058333	-0.14867	-0.38627
Cl_conc	0.019158	0.055989	-0.094791	-0.048767	-0.01654	0.076483	-0.11065	-0.0092746	-0.1414	-0.52958
S_conc	0.010041	0.053726	-0.10216	-0.02941	0.044027	0.089172	-0.059857	-0.0067273	-0.072871	-0.37435
Supplementary Data S6b. PCA loadings for the inorganic chemistry of melanosomes in extant and fossil amphibian soft tissues.
	PC 1	PC 2	PC 3	PC 4	PC 5	PC 6	PC 7	PC 8	PC 9	PC 10
Fe_conc	0.21697	0.52687	0.20495	-0.32483	-0.21833	0.1566	-0.028697	-0.49475	-0.4488	0.092701
Zn_conc	0.15651	-0.088199	0.68585	0.077724	0.4447	-0.0016377	0.51801	-0.010195	0.022669	0.15681
Cu_conc	0.026427	0.29756	0.2357	0.7697	-0.0061695	0.3375	-0.37126	0.092813	-0.047437	-0.011069
Mn_conc	0.22251	0.32984	0.19581	-0.21102	-0.11933	-0.031639	-0.17794	-0.040531	0.84268	0.013042
Ni_conc	0.27932	0.46688	-0.46817	0.33722	0.19215	-0.41637	0.39528	-0.061101	0.028822	0.0011346
Ti_conc	0.29952	0.27093	-0.073724	-0.31654	0.1518	0.2762	0.00095427	0.77453	-0.1776	-0.021958
Ca_conc	0.41041	-0.19314	-0.047854	-0.088021	0.58645	-0.22404	-0.58636	-0.18917	-0.10211	0.0086904
K_conc	0.40874	-0.28363	-0.33515	0.05906	0.041675	0.68105	0.24049	-0.28219	0.16565	-0.078708
Cl_conc	0.45213	-0.27868	0.026799	0.13859	-0.46504	-0.19573	-0.031451	0.1463	-0.064623	0.64564
S_conc	0.413	-0.17464	0.23186	0.084423	-0.3441	-0.24204	0.049472	0.066403	-0.1062	-0.73683
