# Supplementary material for: Hierarchical biota-level and taxonomic controls on the chemistry of fossil melanosomes revealed using synchrotron X-ray fluorescence
Source: Sci Rep. 2020 Jun 2;10:8970. doi: 10.1038/s41598-020-65868-3 (PMC7265528; doi:10.1038/s41598-020-65868-3)
Supplement: Supplementary file 7 — Supplementary Data S7. [file 41598_2020_65868_MOESM7_ESM.xlsx]

## Sheet: Micromelerpeton_MCA_fitting
Supplementary Data S7. Multi-channel analysis fit values for each region of interest and sediment.
Fitting Region	skin
Fit Min Bin	250
Fit Max Bin	1000
Peaks	start	error +/-
Short Tail Area	0.06	0.03
Short Tail |Slope	0.5	0.49
Long Tail Area	0.022	0.015
Long Tail slope	10	7
Background
Type	SNIP
SNIP Background Width	50
Strip Background Width	1
Strip Background Interations	20000
Detector	start	error +/-	best fit	error +/-
Spectometer Zero (eV)	-21.9568	100	-22.5847	100
Spectometer Gain (eV/bin)	10.1545	1	9.9801	1
Detector Width (eV)	150	50	291.66	50
Fano Factor	0.114	0.114	-0.0388342	0.114
PileUp Factor	1e-08	1e-08	-7.4132e-10	1e-08
Fitting Region	eyespot
Fit Min Bin	250
Fit Max Bin	1000
Peaks	start	error +/-
Short Tail Area	0.06	0.03
Short Tail |Slope	0.5	0.49
Long Tail Area	0.022	0.015
Long Tail slope	10	7
Background
Type	SNIP
SNIP Background Width	50
Strip Background Width	1
Strip Background Interations	20000
Detector	start	error +/-	best fit	error +/-
Spectometer Zero (eV)	-21.9568	100	-18.6474	100
Spectometer Gain (eV/bin)	10.1545	1	9.97351	1
Detector Width (eV)	150	50	215.135	50
Fano Factor	0.114	0.114	0.159546	0.114
PileUp Factor	1e-08	1e-08	9.20266e-08	1e-08
Fitting Region	internal
Fit Min Bin	250
Fit Max Bin	1000
Peaks	start	error +/-
Short Tail Area	0.06	0.03
Short Tail |Slope	0.5	0.49
Long Tail Area	0.022	0.015
Long Tail slope	10	7
Background
Type	SNIP
SNIP Background Width	50
Strip Background Width	1
Strip Background Interations	20000
Detector	start	error +/-	best fit	error +/-
Spectometer Zero (eV)	-21.9568	100	-20.1956	100
Spectometer Gain (eV/bin)	10.1545	1	9.97556	1
Detector Width (eV)	150	50	272.809	50
Fano Factor	0.114	0.114	0.0519717	0.114
PileUp Factor	1e-08	1e-08	1.85139e-08	1e-08
Fitting Region	sediment
Fit Min Bin	250
Fit Max Bin	1000
Peaks	start	error +/-
Short Tail Area	0.06	0.03
Short Tail |Slope	0.5	0.49
Long Tail Area	0.022	0.015
Long Tail slope	10	7
Background
Type	SNIP
SNIP Background Width	50
Strip Background Width	1
Strip Background Interations	20000
Detector	start	error +/-	best fit	error +/-
Spectometer Zero (eV)	-21.9568	100	-21.4963	100
Spectometer Gain (eV/bin)	10.1545	1	9.97865	1
Detector Width (eV)	150	50	247.661	50
Fano Factor	0.114	0.114	0.117685	0.114
PileUp Factor	1e-08	1e-08	2.80084e-08	1e-08

## Sheet: Neusticosaur_MCA_fitting
Supplementary Data S7. Multi-channel analysis fit values for each region of interest and sediment.
Fitting Region	eyespot
Fit Min Bin	250
Fit Max Bin	1000
Peaks	start	error +/-
Short Tail Area	0.06	0.03
Short Tail |Slope	0.5	0.49
Long Tail Area	0.022	0.015
Long Tail slope	10	7
Background
Type	SNIP
SNIP Background Width	50
Strip Background Width	1
Strip Background Interations	20000
Detector	start	error +/-	best fit	error +/-
Spectometer Zero (eV)	-21.9568	100	-16.0727	100
Spectometer Gain (eV/bin)	10.1545	1	9.96586	1
Detector Width (eV)	150	50	282.811	50
Fano Factor	0.114	0.114	0.014678	0.114
PileUp Factor	1e-08	1e-08	2.1388e-08	1e-08
Fitting Region	sediment
Fit Min Bin	250
Fit Max Bin	1000
Peaks	start	error +/-
Short Tail Area	0.06	0.03
Short Tail |Slope	0.5	0.49
Long Tail Area	0.022	0.015
Long Tail slope	10	7
Background
Type	SNIP
SNIP Background Width	50
Strip Background Width	1
Strip Background Interations	20000
Detector	start	error +/-	best fit	error +/-
Spectometer Zero (eV)	-21.9568	100	-21.0652	100
Spectometer Gain (eV/bin)	10.1545	1	9.97663	1
Detector Width (eV)	150	50	291.564	50
Fano Factor	0.114	0.114	0.00121693	0.114
PileUp Factor	1e-08	1e-08	3.22594e-08	1e-08

## Sheet: Neusticos_Edwardii_MCA_Fitting
Supplementary Data S7. Multi-channel analysis fit values for each region of interest and sediment.
Fitting Region	skin
Fit Min Bin	250
Fit Max Bin	1000
Peaks	start	error +/-
Short Tail Area	0.06	0.03
Short Tail |Slope	0.5	0.49
Long Tail Area	0.022	0.015
Long Tail slope	10	7
Background
Type	SNIP
SNIP Background Width	50
Strip Background Width	1
Strip Background Interations	20000
Detector	start	error +/-	best fit	error +/-
Spectometer Zero (eV)	-21.9568	100	-15.1265	100
Spectometer Gain (eV/bin)	10.1545	1	9.964	1
Detector Width (eV)	150	50	249.724	50
Fano Factor	0.114	0.114	0.066169	0.114
PileUp Factor	1e-08	1e-08	1.44086e-08	1e-08
Fitting Region	ROI 2
Fit Min Bin	250
Fit Max Bin	1000
Peaks	start	error +/-
Short Tail Area	0.06	0.03
Short Tail |Slope	0.5	0.49
Long Tail Area	0.022	0.015
Long Tail slope	10	7
Background
Type	SNIP
SNIP Background Width	50
Strip Background Width	1
Strip Background Interations	20000
Detector	start	error +/-	best fit	error +/-
Spectometer Zero (eV)	-21.9568	100	-15.1071	100
Spectometer Gain (eV/bin)	10.1545	1	9.96464	1
Detector Width (eV)	150	50	243.395	50
Fano Factor	0.114	0.114	0.0798986	0.114
PileUp Factor	1e-08	1e-08	5.28366e-09	1e-08
Fitting Region	ROI 3
Fit Min Bin	250
Fit Max Bin	1000
Peaks	start	error +/-
Short Tail Area	0.06	0.03
Short Tail |Slope	0.5	0.49
Long Tail Area	0.022	0.015
Long Tail slope	10	7
Background
Type	SNIP
SNIP Background Width	50
Strip Background Width	1
Strip Background Interations	20000
Detector	start	error +/-	best fit	error +/-
Spectometer Zero (eV)	-21.9568	100	-13.8689	100
Spectometer Gain (eV/bin)	10.1545	1	9.96129	1
Detector Width (eV)	150	50	229.438	50
Fano Factor	0.114	0.114	0.11512	0.114
PileUp Factor	1e-08	1e-08	1.2656e-08	1e-08
Fitting Region	sediment
Fit Min Bin	250
Fit Max Bin	1000
Peaks	start	error +/-
Short Tail Area	0.06	0.03
Short Tail |Slope	0.5	0.49
Long Tail Area	0.022	0.015
Long Tail slope	10	7
Background
Type	SNIP
SNIP Background Width	50
Strip Background Width	1
Strip Background Interations	20000
Detector	start	error +/-	best fit	error +/-
Spectometer Zero (eV)	-21.9568	100	-13.9212	100
Spectometer Gain (eV/bin)	10.1545	1	9.96179	1
Detector Width (eV)	150	50	262.821	50
Fano Factor	0.114	0.114	0.0121442	0.114
PileUp Factor	1e-08	1e-08	2.30757e-08	1e-08

## Sheet: branchiosaurus_MCA_fitting
Supplementary Data S7.Multi-channel analysis fit values for each region of interest and sediment.
Fitting Region	skin
Fit Min Bin	250
Fit Max Bin	1000
Peaks	start	error +/-
Short Tail Area	0.06	0.03
Short Tail |Slope	0.5	0.49
Long Tail Area	0.022	0.015
Long Tail slope	10	7
Background
Type	SNIP
SNIP Background Width	50
Strip Background Width	1
Strip Background Interations	20000
Detector	start	error +/-	best fit	error +/-
Spectometer Zero (eV)	-21.9568	100	-15.1592	100
Spectometer Gain (eV/bin)	10.1545	1	9.97476	1
Detector Width (eV)	150	50	280.578	50
Fano Factor	0.114	0.114	-0.112277	0.114
PileUp Factor	1e-08	1e-08	1.03599e-08	1e-08
Fitting Region	eyespot
Fit Min Bin	250
Fit Max Bin	1000
Peaks	start	error +/-
Short Tail Area	0.06	0.03
Short Tail |Slope	0.5	0.49
Long Tail Area	0.022	0.015
Long Tail slope	10	7
Background
Type	SNIP
SNIP Background Width	50
Strip Background Width	1
Strip Background Interations	20000
Detector	start	error +/-	best fit	error +/-
Spectometer Zero (eV)	-21.9568	100	-18.2667	100
Spectometer Gain (eV/bin)	10.1545	1	9.97598	1
Detector Width (eV)	150	50	209.39	50
Fano Factor	0.114	0.114	0.135918	0.114
PileUp Factor	1e-08	1e-08	8.08797e-09	1e-08
Fitting Region	gill
Fit Min Bin	250
Fit Max Bin	1000
Peaks	start	error +/-
Short Tail Area	0.06	0.03
Short Tail |Slope	0.5	0.49
Long Tail Area	0.022	0.015
Long Tail slope	10	7
Background
Type	SNIP
SNIP Background Width	50
Strip Background Width	1
Strip Background Interations	20000
Detector	start	error +/-	best fit	error +/-
Spectometer Zero (eV)	-21.9568	100	-18.3928	100
Spectometer Gain (eV/bin)	10.1545	1	9.97647	1
Detector Width (eV)	150	50	215.595	50
Fano Factor	0.114	0.114	0.117251	0.114
PileUp Factor	1e-08	1e-08	1.60042e-08	1e-08
Fitting Region	skin fibers
Fit Min Bin	250
Fit Max Bin	1000
Peaks	start	error +/-
Short Tail Area	0.06	0.03
Short Tail |Slope	0.5	0.49
Long Tail Area	0.022	0.015
Long Tail slope	10	7
Background
Type	SNIP
SNIP Background Width	50
Strip Background Width	1
Strip Background Interations	20000
Detector	start	error +/-	best fit	error +/-
Spectometer Zero (eV)	-21.9568	100	-19.4013	100
Spectometer Gain (eV/bin)	10.1545	1	9.97765	1
Detector Width (eV)	150	50	219.71	50
Fano Factor	0.114	0.114	0.106582	0.114
PileUp Factor	1e-08	1e-08	2.43764e-08	1e-08
Fitting Region	sediment
Fit Min Bin	250
Fit Max Bin	1000
Peaks	start	error +/-
Short Tail Area	0.06	0.03
Short Tail |Slope	0.5	0.49
Long Tail Area	0.022	0.015
Long Tail slope	10	7
Background
Type	SNIP
SNIP Background Width	50
Strip Background Width	1
Strip Background Interations	20000
Detector	start	error +/-	best fit	error +/-
Spectometer Zero (eV)	-21.9568	100	-19.9762	100
Spectometer Gain (eV/bin)	10.1545	1	9.98048	1
Detector Width (eV)	150	50	214.771	50
Fano Factor	0.114	0.114	0.132468	0.114
PileUp Factor	1e-08	1e-08	1.57969e-08	1e-08

## Sheet: Eopelobates_MCA_fitting
Supplementary Data S7. Multi-channel analysis fit values for each region of interest and sediment.
Fitting Region	skin
Fit Min Bin	250
Fit Max Bin	1000
Peaks	start	error +/-
Short Tail Area	0.06	0.03
Short Tail |Slope	0.5	0.49
Long Tail Area	0.022	0.015
Long Tail slope	10	7
Background
Type	SNIP
SNIP Background Width	50
Strip Background Width	1
Strip Background Interations	20000
Detector	start	error +/-	best fit	error +/-
Spectometer Zero (eV)	-21.9568	100	-26.9489	100
Spectometer Gain (eV/bin)	10.1545	1	9.98629	1
Detector Width (eV)	150	50	219.034	50
Fano Factor	0.114	0.114	0.295516	0.114
PileUp Factor	1e-08	1e-08	1.46357e-08	1e-08
Fitting Region	eyespot
Fit Min Bin	250
Fit Max Bin	1000
Peaks	start	error +/-
Short Tail Area	0.06	0.03
Short Tail |Slope	0.5	0.49
Long Tail Area	0.022	0.015
Long Tail slope	10	7
Background
Type	SNIP
SNIP Background Width	50
Strip Background Width	1
Strip Background Interations	20000
Detector	start	error +/-	best fit	error +/-
Spectometer Zero (eV)	-21.9568	100	-15.8642	100
Spectometer Gain (eV/bin)	10.1545	1	9.96759	1
Detector Width (eV)	150	50	243.775	50
Fano Factor	0.114	0.114	0.196876	0.114
PileUp Factor	1e-08	1e-08	-2.66228e-09	1e-08
Fitting Region	internal
Fit Min Bin	250
Fit Max Bin	1000
Peaks	start	error +/-
Short Tail Area	0.06	0.03
Short Tail |Slope	0.5	0.49
Long Tail Area	0.022	0.015
Long Tail slope	10	7
Background
Type	SNIP
SNIP Background Width	50
Strip Background Width	1
Strip Background Interations	20000
Detector	start	error +/-	best fit	error +/-
Spectometer Zero (eV)	-21.9568	100	-13.353	100
Spectometer Gain (eV/bin)	10.1545	1	9.96451	1
Detector Width (eV)	150	50	234.567	50
Fano Factor	0.114	0.114	0.23765	0.114
PileUp Factor	1e-08	1e-08	1.58407e-08	1e-08
Fitting Region	sediment
Fit Min Bin	250
Fit Max Bin	1000
Peaks	start	error +/-
Short Tail Area	0.06	0.03
Short Tail |Slope	0.5	0.49
Long Tail Area	0.022	0.015
Long Tail slope	10	7
Background
Type	SNIP
SNIP Background Width	50
Strip Background Width	1
Strip Background Interations	20000
Detector	start	error +/-	best fit	error +/-
Spectometer Zero (eV)	-21.9568	100	2.08189	100
Spectometer Gain (eV/bin)	10.1545	1	9.94167	1
Detector Width (eV)	150	50	275.042	50
Fano Factor	0.114	0.114	0.0827061	0.114
PileUp Factor	1e-08	1e-08	-1.50552e-09	1e-08

## Sheet: Apateon_MCA_fitting
Supplementary Data S7. Multi-channel analysis fit values for each region of interest and sediment.
Fitting Region	skin
Fit Min Bin	250
Fit Max Bin	1000
Peaks	start	error +/-
Short Tail Area	0.06	0.03
Short Tail |Slope	0.5	0.49
Long Tail Area	0.022	0.015
Long Tail slope	10	7
Background
Type	SNIP
SNIP Background Width	50
Strip Background Width	1
Strip Background Interations	20000
Detector	start	error +/-	best fit	error +/-
Spectometer Zero (eV)	-21.9568	100	-18.263	100
Spectometer Gain (eV/bin)	10.1545	1	9.96634	1
Detector Width (eV)	150	50	247.555	50
Fano Factor	0.114	0.114	0.0773969	0.114
PileUp Factor	1e-08	1e-08	8.66604e-09	1e-08
Fitting Region	eyespot
Fit Min Bin	250
Fit Max Bin	1000
Peaks	start	error +/-
Short Tail Area	0.06	0.03
Short Tail |Slope	0.5	0.49
Long Tail Area	0.022	0.015
Long Tail slope	10	7
Background
Type	SNIP
SNIP Background Width	50
Strip Background Width	1
Strip Background Interations	20000
Detector	start	error +/-	best fit	error +/-
Spectometer Zero (eV)	-21.9568	100	-20.2165	100
Spectometer Gain (eV/bin)	10.1545	1	9.9704	1
Detector Width (eV)	150	50	246.173	50
Fano Factor	0.114	0.114	0.0861569	0.114
PileUp Factor	1e-08	1e-08	3.09066e-08	1e-08
Fitting Region	internal
Fit Min Bin	250
Fit Max Bin	1000
Peaks	start	error +/-
Short Tail Area	0.06	0.03
Short Tail |Slope	0.5	0.49
Long Tail Area	0.022	0.015
Long Tail slope	10	7
Background
Type	SNIP
SNIP Background Width	50
Strip Background Width	1
Strip Background Interations	20000
Detector	start	error +/-	best fit	error +/-
Spectometer Zero (eV)	-21.9568	100	-18.8313	100
Spectometer Gain (eV/bin)	10.1545	1	9.96855	1
Detector Width (eV)	150	50	243.503	50
Fano Factor	0.114	0.114	0.0935888	0.114
PileUp Factor	1e-08	1e-08	9.76207e-09	1e-08
Fitting Region	sediment
Fit Min Bin	250
Fit Max Bin	1000
Peaks	start	error +/-
Short Tail Area	0.06	0.03
Short Tail |Slope	0.5	0.49
Long Tail Area	0.022	0.015
Long Tail slope	10	7
Background
Type	SNIP
SNIP Background Width	50
Strip Background Width	1
Strip Background Interations	20000
Detector	start	error +/-	best fit	error +/-
Spectometer Zero (eV)	-21.9568	100	-18.3813	100
Spectometer Gain (eV/bin)	10.1545	1	9.96817	1
Detector Width (eV)	150	50	251.418	50
Fano Factor	0.114	0.114	0.0618221	0.114
PileUp Factor	1e-08	1e-08	3.83618e-08	1e-08

## Sheet: Chinese_newt_MCA_fitting
Supplementary Data S7. Multi-channel analysis fit values for each analysed region.
Fitting Region	skin
Fit Min Bin	250
Fit Max Bin	1000
Peaks	start	error +/-
Short Tail Area	0.06	0.03
Short Tail |Slope	0.5	0.49
Long Tail Area	0.022	0.015
Long Tail slope	10	7
Background
Type	SNIP
SNIP Background Width	50
Strip Background Width	1
Strip Background Interations	20000
Detector	start	error +/-	best fit	error +/-
Spectometer Zero (eV)	-21.9568	100	-9.82176	100
Spectometer Gain (eV/bin)	10.1545	1	9.96349	1
Detector Width (eV)	150	50	268.29	50
Fano Factor	0.114	0.114	-0.0230831	0.114
PileUp Factor	1e-08	1e-08	9.40259e-09	1e-08
Fitting Region	gill
Fit Min Bin	250
Fit Max Bin	1000
Peaks	start	error +/-
Short Tail Area	0.06	0.03
Short Tail |Slope	0.5	0.49
Long Tail Area	0.022	0.015
Long Tail slope	10	7
Background
Type	SNIP
SNIP Background Width	50
Strip Background Width	1
Strip Background Interations	20000
Detector	start	error +/-	best fit	error +/-
Spectometer Zero (eV)	-21.9568	100	-9.19293	100
Spectometer Gain (eV/bin)	10.1545	1	9.96241	1
Detector Width (eV)	150	50	259.597	50
Fano Factor	0.114	0.114	0.00823493	0.114
PileUp Factor	1e-08	1e-08	1.0761e-08	1e-08
Fitting Region	internal
Fit Min Bin	250
Fit Max Bin	1000
Peaks	start	error +/-
Short Tail Area	0.06	0.03
Short Tail |Slope	0.5	0.49
Long Tail Area	0.022	0.015
Long Tail slope	10	7
Background
Type	SNIP
SNIP Background Width	50
Strip Background Width	1
Strip Background Interations	20000
Detector	start	error +/-	best fit	error +/-
Spectometer Zero (eV)	-21.9568	100	-12.1802	100
Spectometer Gain (eV/bin)	10.1545	1	9.96772	1
Detector Width (eV)	150	50	256.729	50
Fano Factor	0.114	0.114	0.0168275	0.114
PileUp Factor	1e-08	1e-08	3.41724e-09	1e-08
Fitting Region	sediment
Fit Min Bin	250
Fit Max Bin	1000
Peaks	start	error +/-
Short Tail Area	0.06	0.03
Short Tail |Slope	0.5	0.49
Long Tail Area	0.022	0.015
Long Tail slope	10	7
Background
Type	SNIP
SNIP Background Width	50
Strip Background Width	1
Strip Background Interations	20000
Detector	start	error +/-	best fit	error +/-
Spectometer Zero (eV)	-21.9568	100	-13.6717	100
Spectometer Gain (eV/bin)	10.1545	1	9.96933	1
Detector Width (eV)	150	50	272.406	50
Fano Factor	0.114	0.114	-0.037754	0.114
PileUp Factor	1e-08	1e-08	-6.08283e-09	1e-08
